# Supplementary material for: Mycobacterium leprae genomes from naturally infected nonhuman primates
Source: PLoS Negl Trop Dis. 2018 Jan 30;12(1):e0006190. doi: 10.1371/journal.pntd.0006190 (PMC5790234; doi:10.1371/journal.pntd.0006190)
Supplement: S2 Table — (XLSX) [file pntd.0006190.s002.xlsx]

## Sheet: S2 Table
S2 Table. Summary of SNPs found in the nonhuman primate M. leprae strains
Position	Reference (TN)	Ch4	SM1	CM1	Effect/Region	Gene	Codon change	Amino acid change	Gene product	Other effects
73	A	G	G	G	missense_coding	dnaA	73A>G	Ser25Gly	chromosome replication initiator DnaA
8453	T	C	C	C	missense_coding	gyrA	1136T>C	Leu379Pro	DNA gyrase subunit A
14676	C	T	T	C	intergenic region	ML0009-ML0010
20910	G	A	A	G	missense_coding	pknA	1283C>T	Thr428Ile	serine/threonine protein kinase	upstream gene variant for pnkB
20918	G	G	A	G	synonymous_coding	pknA	1275C>T	Ala425Ala	serine/threonine protein kinase	upstream gene variant for pnkB
22719	G	A	A	G	synonymous_coding	pbpA	949C>T	Leu317Leu	penicillin-binding protein
24230	T	T	T	C	missense_coding	rodA	832A>G	Thr278Ala	cell-division protein RodA
28594	C	C	C	T	missense_coding	ML0022	46G>A	Glu16Lys	conserved hypothetical protein
45159	A	G	G	A	synonymous_coding	ML0037	1083A>G		pseudogene
51299	C	C	C	T	missense_coding	ML0041	644C>T	Thr215Ile	possible secreted protease
52851	T	C	C	C	missense_coding	ML0042	859T>C	Trp287Arg	Esx-conserved component ECCE1 ; possible membrane protein
61425	A	G	G	G	missense_coding	ML0049	269T>C	Met90Thr	probable 6 kDa early secretory antigenic target homolog EsxA
61435	C	C	C	T	missense_coding	ML0049	259G>A	Ala87Thr	probable 6 kDa early secretory antigenic target homolog EsxA
61530	C	T	T	T	missense_coding	ML0049	164G>A	Arg55Gln	probable 6 kDa early secretory antigenic target homolog EsxA
68046	C	C	C	T	missense_coding	ML0054	817G>A	Glu273Lys	Esx-conserved component ECCB1 ; possible membrane protein
77864	T	C	C	C	synonymous_coding	gltB	156T>C	Gly52Gly	ferredoxin-dependent glutamate synthase
95046	G	A	G	G	missense_coding	glpQ	955G>A	Val319Met	probable glycerophosphoryl diester phosphodiesterase	upstream gene variant for CAC29582
100574	A	G	G	G	pseudogene	ML0080				downstream gene variant for ML0081
139076	C	C	C	T	missense_coding	embB	749G>A	Arg250His	integral membrane indolylacetylinositol arabinosyltransferase EmbB
141953	A	A	A	G	missense_coding	embA	1204T>C	Phe402Leu	integral membrane indolylacetylinositol arabinosyltransferase EmbA
218555	C	C	C	T	missense_coding	sucC	98C>T	Thr33Ile	succinyl-CoA synthetase subunit beta
264501	A	C	C	C	pseudogene	ML0197
268036	G	G	G	A	synonymous_coding	topA	2004G>A	Leu668Leu	DNA topoisomerase I TopA
278610	T	T	T	C	pseudogene	ML0206
286139	G	G	G	C	missense_coding	hpt	556G>C	Val186Leu	hypoxanthine-guanine phosphoribosyltransferase
298572	A	G	G	G	synonymous_coding	ML0227	57A>G	Val19Val	probable conserved secreted or membrane protein	downstream gene variant for folK
308921	T	T	T	C	intergenic region	clpC-pabB
313361	A	G	G	G	missense_coding	metS	461T>C	Leu154Pro	methionyl-tRNA synthase MetS
321320	G	T	T	G	intergenic region	rplY-lpqT				upstream gene variant for rplY
330125	G	A	A	A	missense_coding	mfd	2059G>A	Ala687Thr	transcription-repair coupling factor
336266	T	T	T	C	synonymous_coding	ML0257	462T>C	Ala154Ala	conserved hypothetical protein	upstream gene variant for ML0258
347385	T	C	C	C	pseudogene	ML0266
360830	G	G	G	C	pseudogene	ML0278
365117	A	A	A	C	missense_coding	ML0283	202A>C	Thr68Pro	cation-efflux transporter component
365373	T	C	C	T	missense_coding	ML0283	458T>C	Leu153Pro	cation-efflux transporter component
379804	C	T	T	C	synonymous_coding	thiD	678C>T	Gly226Gly	phosphomethylpyrimidine kinase
383599	C	G	G	G	pseudogene	mutT3				downstream gene variant in thiE
393043	G	G	G	A	pseudogene	ML0306
393308	G	G	G	C	intergenic region	ML0306-ML0307
413902	G	A	A	G	synonymous_coding	ML0324	276G>A	Leu92Leu	tRNA/rRNA methyltransferase
426011	G	G	G	C	missense_coding	ML0336	544C>G	Leu182Val	probable conserved ATP-binding protein ABC transporter
433909	A	G	G	A	pseudogene	ML0343
436217	T	T	T	C	pseudogene	ML0345
467512	C	T	T	C	pseudogene	gadB
481476	A	G	G	G	synonymous_coding	guaB2	816A>G	Leu272Leu	inosine 5'-monophosphate dehydrogenase
485138	T	C	C	C	missense_coding	choD	1688T>C	Leu563Pro	cholesterol oxidase	downstream gene variant in ML0390
489490	A	A	A	G	intergenic region	ML0393-ML0394
494674	T	G	G	G	missense_coding	ML0397	1074A>C	Glu358Asp	possible transporter protein
495873	C	C	C	T	intergenic region	ML0397-ML0398
503515	G	G	G	A	missense_coding	ML0405	299G>A	Gly100Asp	conserved hypothetical protein
508481	T	C	C	C	missense_coding	ML0410	155T>C	Val52Ala	PE-family protein
508603	C	C	C	T	missense_coding	ML0410	277C>T	His93Tyr	PE-family protein
508909	T	C	C	T	missense_coding	ML0411	155T>C	Val52Ala	serine-rich protein
508989	G	A	A	G	missense_coding	ML0411	235G>A	Gly79Ser	serine-rich protein
509030	C	C	C	A	missense_coding	ML0411	276C>A	His92Gln	serine-rich protein
509178	G	G	G	A	missense_coding	ML0411	424G>A	Asp142Asn	serine-rich protein
509325	C	G	G	G	missense_coding	ML0411	571C>G	His191Asp	serine-rich protein
509600	A	G	G	A	missense_coding	ML0411	846A>G	Ile282Met	serine-rich protein
509614	C	T	C	C	missense_coding	ML0411	860C>T	Ala287Val	serine-rich protein
509851	G	G	G	T	missense_coding	ML0411	1097G>T	Gly366Val	serine-rich protein
527964	A	G	G	A	pseudogene	ML0428
531961	G	G	G	A	pseudogene	ML0432
533403	A	G	G	G	pseudogene	fadD35
537330	G	A	A	G	pseudogene	accA1
563796	G	G	G	C	missense_coding	ML0466	165G>C	Glu55Asp	possible secreted protein
591857	C	G	G	C	synonymous_coding	secF	24C>G	Gly8Gly	preprotein translocase subunit SecF	downstream gene variant in secD
624129	C	C	C	T	synonymous_coding	alaS	1971C>T	Leu657Leu	alanyl-tRNA synthetase
642131	C	T	T	C	pseudogene	ML0528
657736	G	C	C	C	synonymous_coding	gmk	471G>C	Arg157Arg	guanylate kinase
694090	T	C	C	C	missense_coding	ML0569	337A>G	Thr113Ala	possible conserved exported protein
711197	T	T	T	C	pseudogene	qor
733811	C	A	A	C	pseudogene	ML0601
745649	C	C	C	A	pseudogene	ML0612
751982	T	T	T	G	pseudogene	ML0619
807613	C	T	T	C	synonymous_coding	smpB	108C>T	Gly36Gly	SsrA-binding protein
832152	T	C	C	C	pseudogene	ML0694
840584	A	G	G	G	pseudogene	ML0702
890453	A	G	G	G	missense_coding	ctpC	518T>C	Val173Ala	cation transport ATPase
904824	G	C	C	C	synonymous_coding	pmmA	150G>C	Val50Val	probable phosphomannomutase
953441	C	C	C	G	missense_coding	ML0803	1339C>G	Gln447Glu	probable two-component sensor kinase
966690	G	G	G	C	missense_coding	moeZ	761G>C	Arg254Thr	molybdopterin biosynthesis-like protein MoeZ
972005	T	G	G	G	pseudogene	ML0821
1051106	C	C	C	T	synonymous_coding	ML0885	144C>T	Asn48Asn	putative secreted protein
1079902	A	G	G	A	missense_coding	murX	763A>G	Ile255Val	probable phospho-N-acetylmuramoyl-pentappeptidetransferase MurX
1087397	T	C	C	C	synonymous_coding	ftsZ	102T>C	Gly34Gly	cell division protein FtsZ
1089560	T	T	T	C	synonymous_coding	ML0919	357T>C	Thr119Thr	DNA-binding protein
1104232	C	G	G	G	pseudogene	ML0934
1133492	T	G	G	G	intergenic region	ML0964-ML0965
1139955	C	C	C	T	intergenic region	ML0970-ML0971				upstream gene variant in ML0971
1143423	T	C	C	C	pseudogene	ML0975
1155582	T	G	G	G	synonymous_coding	recX	426T>G	Ala142Ala	recombination regulator RecX
1161063	A	A	A	G	pseudogene	ML0993
1163875	G	G	G	C	synonymous_coding	miaA	561G>C	Arg187Arg	tRNA delta(2)-isopentenylpyrophosphate transferase
1203642	C	T	T	C	pseudogene	ML1039
1205821	C	C	A	C	missense_coding	ML1040	716G>T	Gly239Val	conserved hypothetical protein
1214326	C	T	T	C	pseudogene	ML1048
1214734	C	C	C	T	pseudogene	ML1048
1220114	A	A	G	A	intergenic region	ML1052-ML1053
1227631	C	A	A	A	pseudogene	fadD6
1253974	G	G	G	A	missense_coding	ML1090	475C>T	Arg159Cys	Mg and Co transport transmembrane protein corA
1257185	T	C	C	C	intergenic region	ML1092-ML1093
1262010	T	T	T	C	missense_coding	odhA	1801A>G	Thr601Ala	2-oxoglutarate dehydrogenase sucA
1265267	T	G	G	G	pseudogene	ML1097
1291889	G	G	G	C	synonymous_coding	ML1115	327G>C	Gly109Gly	possible lipoprotein lprB
1295192	A	G	G	G	missense_coding	ML1119	430A>G	Met144Val	conserved hypothetical protein
1313204	C	T	T	C	intergenic region	ML1126-argV
1324009	C	G	G	G	missense_coding	rho	679C>G	Gln227Glu	transcription termination factor Rho
1339813	T	C	C	C	synonymous_coding	murA	234T>C	Asp78Asp	UDP-N-acetylglucosamine 1-carboxyvinyltransferase murA
1348426	T	C	C	C	intergenic region	alkA-ML1153				upstream gene variant in ML1153
1351149	C	G	G	G	intergenic region	ML1154-ML1155
1402551	A	A	A	G	missense_coding	fas	5930A>G	Gln1977Arg	fatty acid synthase
1524667	C	T	T	C	pseudogene	cydC
1529088	A	G	G	G	pseudogene	appC
1530718	A	A	A	G	pseudogene	ML1285
1575600	C	T	T	C	synonymous_coding	ML1321	108C>T	Asp36Asp	conserved hypothetical protein	upstream gene variant in prcB
1577852	G	G	G	A	pseudogene	ML1325
1579109	T	G	G	G	pseudogene	ML1327
1579993	G	T	T	G	missense_coding	ML1328	193G>T	Ala65Ser	probable proteasome associated factor Paf
1605200	C	C	C	T	pseudogene	ML1345
1605956	G	A	A	A	intergenic region	ML1345-ML1346
1612130	G	G	G	C	missense_coding	ML1351	611G>C	Ser204Thr	possible 3-methyladenine DNA glycosylase MPG	upstream gene variant in tyrS
1614069	T	C	C	C	pseudogene	ML1353
1620063	G	G	G	A	missense_coding	recN	190G>A	Val64Ile	DNA repair protein recN
1625045	T	G	G	G	synonymous_coding	pyrG	894T>G	Pro298Pro	CTP synthetase
1642875	G	T	T	T	pseudogene	ML1378
1643162	T	C	C	C	pseudogene	ML1378				upstream gene variant in ML1379
1665902	G	G	G	C	missense_coding	ML1389	856C>G	Pro286Ala	probable conserved transmembrane protein
1677493	G	C	C	C	synonymous_coding	tsnR	387G>C	Ala129Ala	rRNA methyltransferase
1679768	A	A	A	G	synonymous_coding	ML1399	555A>G	Arg185Arg	conserved hypothetical protein
1701590	G	C	C	C	intergenic region	ML1418-ML1419
1743471	G	G	G	A	intergenic region	cobM-ML1451
1758609	T	T	T	G	intergenic region	rbsK-ML1462
1760690	C	T	T	C	missense_coding	ML1463	658G>A	Ala220Thr	NAD synthetase
1828126	A	A	A	G	intergenic region	ML1514-ML1515
1843283	C	A	A	A	pseudogene	ML1528
1890243	C	G	G	G	pseudogene	cobB
1890244	G	C	C	C	pseudogene	cobB
1924494	G	A	G	G	pseudogene	ML1599
1926696	T	C	C	C	intergenic region	xerC-ML1601				downstream gene variant in ML1601
1937233	G	G	G	A	missense_coding	rplS	74C>T	Pro25Leu	50S ribosomal protein L19
1946784	C	C	C	T	missense_coding	htpG	1280C>T	Ser427Leu	probably chaperone protein htpG (heat shock protein 90)
1947401	G	A	A	G	missense_coding	htpG	1897G>A	Ala633Thr	probably chaperone protein htpG (heat shock protein 90)
2000231	C	C	C	T	synonymous_coding	fpg	609G>A	Leu203Leu	formamidopyrimidine-DNA glycosylase Fpg
2011747	T	G	G	G	pseudogene	lipN
2015320	G	C	C	C	missense_coding	recG	1635C>G	Asp545Glu	ATP-dependent DNA helicase RecG
2017943	A	A	A	G	pseudogene	ML1672
2023404	A	A	A	C	missense_coding	gpdA2	737T>G	Val246Gly	glycerol-3-phosphate dehydrogenase
2043287	A	G	G	G	synonymous_coding	ilvC	435T>C	Pro145Pro	ketol-acid reductoisomerase
2055222	T	T	T	C	synonymous_coding	ML1704	180T>C	Asp60Asp	conserved hypothetical protein
2071867	C	C	C	G	intergenic region	ML1717-ML1718
2086382	G	G	G	A	intergenic region	ML1728-fecB				upstream gene variant in ML1728
2091848	C	A	A	C	pseudogene	ML1732
2096406	C	A	A	C	intergenic region	nrdE-nrdI				upstream gene variant in nrdE and downstream gene variant in nrdL
2100523	C	G	G	G	missense_coding	ML1740	397G>C	Ala133Pro	short chain dehydrogenase/reductase
2104127	T	C	C	C	intergenic region	PE-ML1744
2116644	C	A	C	C	missense_coding	ML1750	349G>T	Val117Leu	conserved hypothetical protein
2116646	G	C	G	G	missense_coding	ML1750	347C>G	Ser116Cys	conserved hypothetical protein
2116695	G	G	A	G	missense_coding	ML1750	298C>T	Pro100Ser	conserved hypothetical protein
2119468	T	T	T	C	intergenic region	ML1751-ML1752
2121127	C	C	C	G	intergenic region	ML1751-ML1752
2131753	G	T	T	G	pseudogene	ML1757
2132052	G	A	A	G	pseudogene	ML1757
2155013	T	G	G	G	pseudogene	ML1778
2174865	G	C	C	C	intergenic region	hsp18-ML1796
2175587	C	C	C	G	missense_coding	ML1796	286C>G	Gln96Glu	hypothetical protein
2212489	C	C	C	T	missense_coding	ML1828c	1678G>A	Ala560Thr	PPE-family protein	upstream gene variant in cobQ
2225356	A	G	G	A	pseudogene	ML1837
2226060	G	G	G	A	intergenic region	ML1837-fucA				upstream gene variant in fucA and downstream gene variant in ML1837
2235048	C	T	T	T	pseudogene	ML1851
2239468	C	G	G	C	missense_coding	rpsC	769G>C	Glu257Gln		upstream gene variant in rplP
2283379	G	A	A	G	synonymous_coding	ML1898	1092G>A	Thr364Thr	conserved hypothetical protein
2312059	C	G	G	G	start_lost	ML1926	3G>C	Leu1?	putative tuberculin related peptide	downstream gene variant in ML1927
2323836	A	C	C	A	missense_coding	ML1937	517A>C	Met173Leu	probable integral membrane protein
2325190	C	C	C	T	synonymous_coding	lytB2	381G>A	Val127Val	probable lytB-related protein
2347320	G	C	C	G	intergenic region	rpsM-rpmJ				upstream gene variant in rpsM
2366997	C	C	C	T	intergenic region	ML1982-ML1983				downstream gene variant in ML1982
2388071	G	G	G	C	missense_coding	ML1997	94C>G	Pro32Ala	probable conserved integral membrane protein
2414869	C	T	T	C	intergenic region	ML2023-ML2024
2423927	G	A	A	G	pseudogene	ML2033
2432980	A	A	A	G	intergenic region	oxyR-ahpC				upstream gene variant in oxyR and ahpC
2459766	A	G	G	G	missense_coding	glcB	1771A>G	Lys591Glu	malate synthase glcB
2494215	T	T	T	C	pseudogene	ML2097
2503470	G	G	G	C	pseudogene	ML2106
2551394	A	A	A	G	intergenic region	fadE10-cspB
2553176	T	G	G	G	pseudogene	moaA2
2556563	C	C	C	T	intergenic region	moaC2-ML2155				upstream gene variant in moaC2
2608183	G	A	A	G	missense_coding	ML2193	866C>T	Thr289Ile	acetyltransferase mshD	upstream gene variant in phoS3
2615224	G	A	A	G	intergenic region	ML2200-ML2201
2621908	G	G	G	A	synonymous_coding	purF	378C>T	Ile126Ile	amidophosphoribosyltransferase
2650240	A	A	A	G	pseudogene	ML2232
2687804	C	C	C	T	missense_coding	ML2264	266G>A	Gly89Glu	hypothetical protein
2696232	G	A	A	G	pseudogene	ML2272
2706236	T	G	G	G	pseudogene	ML2281
2710194	A	A	A	G	pseudogene	ML2286
2751783	A	G	G	G	synonymous_coding	asd	897T>C	Ala299Ala	aspartate-semialdehyde dehydrogenase
2775050	G	G	G	A	intergenic region	ML2339-ML2340
2785776	C	T	C	C	intergenic region	ML2344-ML2345
2801445	G	G	G	A	missense_coding	ML2354	3428C>T	Ser1143Leu	polyketide synthase
2801889	G	G	G	A	missense_coding	ML2354	2984C>T	Ser995Phe	polyketide synthase
2815502	C	G	G	C	missense_coding	ML2356	592G>C	Val198Leu	polyketide synthase
2818521	T	C	C	C	synonymous_coding	ML2357	3189A>G	Gln1063Gln	polyketide synthase
2822967	A	A	A	G	missense_coding	fadD26	491T>C	Phe164Ser	acyl-CoA synthetase
2825422	C	C	C	T	pseudogene	ML2360
2843919	G	A	G	G	pseudogene	mmpL2
2851387	G	G	G	A	pseudogene	echA2
2935685	A	C	C	C	pseudogene	icl
2936401	G	G	G	A	pseudogene	icl
2947025	T	T	T	C	pseudogene	ML2471
2964999	T	C	C	C	synonymous_coding	clpB	768A>G	Glu256Glu	heat shock protein
2990150	T	C	C	C	intergenic region	glyU-ML2509
2992340	T	T	T	C	intergenic region	ML2510-ML2511
2994248	C	T	C	C	pseudogene	mpt64
3016175	T	C	C	C	synonymous_coding	ML2534	237A>G	Val79Val	PE-family protein	upstream gene variant in PE
3027769	C	C	C	T	intergenic region	ML2540-fadD27				upstream gene variant in fadD27
3029596	G	C	C	G	intergenic region	ML2542-ML2543				upstream gene variant in ML2543
3047644	A	A	A	G	pseudogene	nirB
3057124	A	A	A	G	intergenic region	fadE5-fadA2				downstream gene variant in fadE5
3065601	C	C	C	A	synonymous_coding	ML2570	45C>A	Val15Val	probable conserved transmembrane protein
3090722	A	G	G	A	intergenic region	fadD5-yrbE1A				upstream gene variant in yrbE1A
3102778	A	C	C	C	missense_coding	ML2597	452A>C	Tyr151Ser	probable conserved MCE-associated protein
3175296	A	C	C	C	intergenic region	ML2652-ML2653
3211817	C	A	C	C	synonymous_coding	icd2	1071G>T	Ala357Ala	isocitrate dehydrogenase
3229045	C	T	T	C	intergenic region	ML2679-dnaB
3243299	A	A	A	G	pseudogene	ML2693
3243731	A	G	G	G	pseudogene	ML2694
3258199	G	G	G	A	intergenic region	ML2702-ML2703
3267975	G	A	A	G	intergenic region	ML2713-dnaN
SNPs unique to the Ch4-SM1 sub-lineage are given in bold black
SNPs unique to each strain are given in bold red
