# Supplementary material for: Mycobacterium leprae genomes from naturally infected nonhuman primates
Source: PLoS Negl Trop Dis. 2018 Jan 30;12(1):e0006190. doi: 10.1371/journal.pntd.0006190 (PMC5790234; doi:10.1371/journal.pntd.0006190)
Supplement: S1 File — (TXT) [file pntd.0006190.s003.txt]

#S1 File. List of positions in the M. leprae reference genome excluded from phylogenetic analyses.
#Chromosome	Position
gi|30407142|emb|AL450380.1|	11189
gi|30407142|emb|AL450380.1|	11190
gi|30407142|emb|AL450380.1|	11191
gi|30407142|emb|AL450380.1|	11192
gi|30407142|emb|AL450380.1|	11193
gi|30407142|emb|AL450380.1|	11194
gi|30407142|emb|AL450380.1|	11195
gi|30407142|emb|AL450380.1|	11196
gi|30407142|emb|AL450380.1|	11197
gi|30407142|emb|AL450380.1|	11198
gi|30407142|emb|AL450380.1|	11199
gi|30407142|emb|AL450380.1|	11200
gi|30407142|emb|AL450380.1|	11201
gi|30407142|emb|AL450380.1|	11202
gi|30407142|emb|AL450380.1|	11203
gi|30407142|emb|AL450380.1|	11204
gi|30407142|emb|AL450380.1|	11205
gi|30407142|emb|AL450380.1|	11206
gi|30407142|emb|AL450380.1|	11207
gi|30407142|emb|AL450380.1|	11208
gi|30407142|emb|AL450380.1|	11209
gi|30407142|emb|AL450380.1|	11210
gi|30407142|emb|AL450380.1|	11211
gi|30407142|emb|AL450380.1|	11212
gi|30407142|emb|AL450380.1|	11213
gi|30407142|emb|AL450380.1|	11214
gi|30407142|emb|AL450380.1|	11215
gi|30407142|emb|AL450380.1|	11216
gi|30407142|emb|AL450380.1|	11217
gi|30407142|emb|AL450380.1|	11218
gi|30407142|emb|AL450380.1|	11219
gi|30407142|emb|AL450380.1|	11220
gi|30407142|emb|AL450380.1|	11221
gi|30407142|emb|AL450380.1|	11222
gi|30407142|emb|AL450380.1|	11223
gi|30407142|emb|AL450380.1|	11224
gi|30407142|emb|AL450380.1|	11225
gi|30407142|emb|AL450380.1|	11226
gi|30407142|emb|AL450380.1|	11227
gi|30407142|emb|AL450380.1|	11228
gi|30407142|emb|AL450380.1|	11229
gi|30407142|emb|AL450380.1|	11230
gi|30407142|emb|AL450380.1|	11231
gi|30407142|emb|AL450380.1|	11232
gi|30407142|emb|AL450380.1|	11233
gi|30407142|emb|AL450380.1|	11234
gi|30407142|emb|AL450380.1|	11235
gi|30407142|emb|AL450380.1|	11236
gi|30407142|emb|AL450380.1|	11237
gi|30407142|emb|AL450380.1|	11238
gi|30407142|emb|AL450380.1|	11239
gi|30407142|emb|AL450380.1|	11240
gi|30407142|emb|AL450380.1|	11241
gi|30407142|emb|AL450380.1|	11242
gi|30407142|emb|AL450380.1|	11243
gi|30407142|emb|AL450380.1|	11244
gi|30407142|emb|AL450380.1|	11245
gi|30407142|emb|AL450380.1|	11246
gi|30407142|emb|AL450380.1|	11247
gi|30407142|emb|AL450380.1|	11248
gi|30407142|emb|AL450380.1|	11249
gi|30407142|emb|AL450380.1|	11250
gi|30407142|emb|AL450380.1|	11251
gi|30407142|emb|AL450380.1|	11252
gi|30407142|emb|AL450380.1|	11253
gi|30407142|emb|AL450380.1|	11254
gi|30407142|emb|AL450380.1|	11255
gi|30407142|emb|AL450380.1|	11256
gi|30407142|emb|AL450380.1|	11257
gi|30407142|emb|AL450380.1|	11258
gi|30407142|emb|AL450380.1|	11259
gi|30407142|emb|AL450380.1|	11260
gi|30407142|emb|AL450380.1|	11261
gi|30407142|emb|AL450380.1|	11262
gi|30407142|emb|AL450380.1|	11263
gi|30407142|emb|AL450380.1|	11264
gi|30407142|emb|AL450380.1|	11265
gi|30407142|emb|AL450380.1|	11266
gi|30407142|emb|AL450380.1|	11267
gi|30407142|emb|AL450380.1|	11268
gi|30407142|emb|AL450380.1|	11269
gi|30407142|emb|AL450380.1|	11270
gi|30407142|emb|AL450380.1|	11271
gi|30407142|emb|AL450380.1|	11272
gi|30407142|emb|AL450380.1|	11273
gi|30407142|emb|AL450380.1|	11274
gi|30407142|emb|AL450380.1|	11275
gi|30407142|emb|AL450380.1|	11276
gi|30407142|emb|AL450380.1|	11277
gi|30407142|emb|AL450380.1|	11278
gi|30407142|emb|AL450380.1|	11279
gi|30407142|emb|AL450380.1|	11280
gi|30407142|emb|AL450380.1|	11281
gi|30407142|emb|AL450380.1|	11282
gi|30407142|emb|AL450380.1|	11283
gi|30407142|emb|AL450380.1|	11284
gi|30407142|emb|AL450380.1|	11285
gi|30407142|emb|AL450380.1|	11286
gi|30407142|emb|AL450380.1|	11287
gi|30407142|emb|AL450380.1|	11288
gi|30407142|emb|AL450380.1|	11289
gi|30407142|emb|AL450380.1|	11290
gi|30407142|emb|AL450380.1|	11291
gi|30407142|emb|AL450380.1|	11292
gi|30407142|emb|AL450380.1|	11293
gi|30407142|emb|AL450380.1|	11294
gi|30407142|emb|AL450380.1|	11295
gi|30407142|emb|AL450380.1|	11296
gi|30407142|emb|AL450380.1|	11297
gi|30407142|emb|AL450380.1|	11298
gi|30407142|emb|AL450380.1|	11299
gi|30407142|emb|AL450380.1|	11300
gi|30407142|emb|AL450380.1|	11301
gi|30407142|emb|AL450380.1|	11302
gi|30407142|emb|AL450380.1|	11303
gi|30407142|emb|AL450380.1|	11304
gi|30407142|emb|AL450380.1|	11305
gi|30407142|emb|AL450380.1|	11306
gi|30407142|emb|AL450380.1|	11307
gi|30407142|emb|AL450380.1|	11308
gi|30407142|emb|AL450380.1|	11309
gi|30407142|emb|AL450380.1|	11310
gi|30407142|emb|AL450380.1|	11311
gi|30407142|emb|AL450380.1|	11312
gi|30407142|emb|AL450380.1|	11313
gi|30407142|emb|AL450380.1|	11314
gi|30407142|emb|AL450380.1|	11315
gi|30407142|emb|AL450380.1|	11316
gi|30407142|emb|AL450380.1|	11317
gi|30407142|emb|AL450380.1|	11318
gi|30407142|emb|AL450380.1|	11319
gi|30407142|emb|AL450380.1|	11320
gi|30407142|emb|AL450380.1|	11321
gi|30407142|emb|AL450380.1|	11322
gi|30407142|emb|AL450380.1|	11323
gi|30407142|emb|AL450380.1|	11324
gi|30407142|emb|AL450380.1|	11325
gi|30407142|emb|AL450380.1|	11326
gi|30407142|emb|AL450380.1|	11327
gi|30407142|emb|AL450380.1|	11328
gi|30407142|emb|AL450380.1|	11329
gi|30407142|emb|AL450380.1|	11330
gi|30407142|emb|AL450380.1|	11331
gi|30407142|emb|AL450380.1|	11332
gi|30407142|emb|AL450380.1|	11333
gi|30407142|emb|AL450380.1|	11334
gi|30407142|emb|AL450380.1|	11335
gi|30407142|emb|AL450380.1|	11336
gi|30407142|emb|AL450380.1|	11337
gi|30407142|emb|AL450380.1|	11338
gi|30407142|emb|AL450380.1|	11339
gi|30407142|emb|AL450380.1|	11340
gi|30407142|emb|AL450380.1|	11341
gi|30407142|emb|AL450380.1|	11342
gi|30407142|emb|AL450380.1|	11343
gi|30407142|emb|AL450380.1|	11344
gi|30407142|emb|AL450380.1|	11345
gi|30407142|emb|AL450380.1|	11346
gi|30407142|emb|AL450380.1|	11347
gi|30407142|emb|AL450380.1|	11348
gi|30407142|emb|AL450380.1|	11349
gi|30407142|emb|AL450380.1|	11350
gi|30407142|emb|AL450380.1|	11351
gi|30407142|emb|AL450380.1|	11352
gi|30407142|emb|AL450380.1|	11353
gi|30407142|emb|AL450380.1|	11354
gi|30407142|emb|AL450380.1|	11355
gi|30407142|emb|AL450380.1|	11356
gi|30407142|emb|AL450380.1|	11357
gi|30407142|emb|AL450380.1|	11358
gi|30407142|emb|AL450380.1|	11359
gi|30407142|emb|AL450380.1|	11360
gi|30407142|emb|AL450380.1|	11361
gi|30407142|emb|AL450380.1|	11362
gi|30407142|emb|AL450380.1|	11363
gi|30407142|emb|AL450380.1|	11364
gi|30407142|emb|AL450380.1|	11365
gi|30407142|emb|AL450380.1|	11366
gi|30407142|emb|AL450380.1|	11367
gi|30407142|emb|AL450380.1|	11368
gi|30407142|emb|AL450380.1|	11369
gi|30407142|emb|AL450380.1|	11370
gi|30407142|emb|AL450380.1|	11371
gi|30407142|emb|AL450380.1|	11372
gi|30407142|emb|AL450380.1|	11373
gi|30407142|emb|AL450380.1|	11374
gi|30407142|emb|AL450380.1|	11375
gi|30407142|emb|AL450380.1|	11376
gi|30407142|emb|AL450380.1|	11377
gi|30407142|emb|AL450380.1|	11378
gi|30407142|emb|AL450380.1|	11379
gi|30407142|emb|AL450380.1|	11380
gi|30407142|emb|AL450380.1|	11381
gi|30407142|emb|AL450380.1|	11382
gi|30407142|emb|AL450380.1|	11383
gi|30407142|emb|AL450380.1|	11384
gi|30407142|emb|AL450380.1|	11385
gi|30407142|emb|AL450380.1|	11386
gi|30407142|emb|AL450380.1|	11387
gi|30407142|emb|AL450380.1|	11388
gi|30407142|emb|AL450380.1|	11389
gi|30407142|emb|AL450380.1|	11390
gi|30407142|emb|AL450380.1|	11391
gi|30407142|emb|AL450380.1|	11392
gi|30407142|emb|AL450380.1|	11393
gi|30407142|emb|AL450380.1|	11394
gi|30407142|emb|AL450380.1|	11395
gi|30407142|emb|AL450380.1|	11396
gi|30407142|emb|AL450380.1|	11397
gi|30407142|emb|AL450380.1|	11398
gi|30407142|emb|AL450380.1|	11399
gi|30407142|emb|AL450380.1|	11400
gi|30407142|emb|AL450380.1|	11401
gi|30407142|emb|AL450380.1|	11402
gi|30407142|emb|AL450380.1|	11403
gi|30407142|emb|AL450380.1|	11404
gi|30407142|emb|AL450380.1|	11405
gi|30407142|emb|AL450380.1|	11406
gi|30407142|emb|AL450380.1|	11407
gi|30407142|emb|AL450380.1|	11408
gi|30407142|emb|AL450380.1|	11409
gi|30407142|emb|AL450380.1|	11410
gi|30407142|emb|AL450380.1|	11411
gi|30407142|emb|AL450380.1|	11412
gi|30407142|emb|AL450380.1|	11413
gi|30407142|emb|AL450380.1|	11414
gi|30407142|emb|AL450380.1|	11415
gi|30407142|emb|AL450380.1|	11416
gi|30407142|emb|AL450380.1|	11417
gi|30407142|emb|AL450380.1|	11418
gi|30407142|emb|AL450380.1|	11419
gi|30407142|emb|AL450380.1|	11420
gi|30407142|emb|AL450380.1|	11421
gi|30407142|emb|AL450380.1|	11422
gi|30407142|emb|AL450380.1|	11423
gi|30407142|emb|AL450380.1|	11424
gi|30407142|emb|AL450380.1|	11425
gi|30407142|emb|AL450380.1|	11426
gi|30407142|emb|AL450380.1|	11427
gi|30407142|emb|AL450380.1|	11428
gi|30407142|emb|AL450380.1|	11429
gi|30407142|emb|AL450380.1|	11430
gi|30407142|emb|AL450380.1|	11431
gi|30407142|emb|AL450380.1|	11432
gi|30407142|emb|AL450380.1|	11433
gi|30407142|emb|AL450380.1|	11434
gi|30407142|emb|AL450380.1|	11435
gi|30407142|emb|AL450380.1|	11436
gi|30407142|emb|AL450380.1|	11437
gi|30407142|emb|AL450380.1|	11438
gi|30407142|emb|AL450380.1|	11439
gi|30407142|emb|AL450380.1|	11440
gi|30407142|emb|AL450380.1|	11441
gi|30407142|emb|AL450380.1|	11442
gi|30407142|emb|AL450380.1|	11443
gi|30407142|emb|AL450380.1|	11444
gi|30407142|emb|AL450380.1|	11445
gi|30407142|emb|AL450380.1|	11446
gi|30407142|emb|AL450380.1|	11447
gi|30407142|emb|AL450380.1|	11448
gi|30407142|emb|AL450380.1|	11449
gi|30407142|emb|AL450380.1|	11450
gi|30407142|emb|AL450380.1|	11451
gi|30407142|emb|AL450380.1|	11452
gi|30407142|emb|AL450380.1|	11453
gi|30407142|emb|AL450380.1|	11454
gi|30407142|emb|AL450380.1|	11455
gi|30407142|emb|AL450380.1|	11456
gi|30407142|emb|AL450380.1|	11457
gi|30407142|emb|AL450380.1|	11458
gi|30407142|emb|AL450380.1|	11459
gi|30407142|emb|AL450380.1|	11460
gi|30407142|emb|AL450380.1|	11461
gi|30407142|emb|AL450380.1|	11462
gi|30407142|emb|AL450380.1|	11463
gi|30407142|emb|AL450380.1|	11464
gi|30407142|emb|AL450380.1|	11465
gi|30407142|emb|AL450380.1|	11466
gi|30407142|emb|AL450380.1|	11467
gi|30407142|emb|AL450380.1|	11468
gi|30407142|emb|AL450380.1|	11469
gi|30407142|emb|AL450380.1|	11470
gi|30407142|emb|AL450380.1|	11471
gi|30407142|emb|AL450380.1|	11472
gi|30407142|emb|AL450380.1|	11473
gi|30407142|emb|AL450380.1|	12197
gi|30407142|emb|AL450380.1|	12198
gi|30407142|emb|AL450380.1|	12199
gi|30407142|emb|AL450380.1|	12200
gi|30407142|emb|AL450380.1|	12201
gi|30407142|emb|AL450380.1|	12202
gi|30407142|emb|AL450380.1|	12203
gi|30407142|emb|AL450380.1|	12204
gi|30407142|emb|AL450380.1|	12205
gi|30407142|emb|AL450380.1|	12206
gi|30407142|emb|AL450380.1|	12207
gi|30407142|emb|AL450380.1|	12208
gi|30407142|emb|AL450380.1|	12209
gi|30407142|emb|AL450380.1|	12210
gi|30407142|emb|AL450380.1|	12211
gi|30407142|emb|AL450380.1|	12212
gi|30407142|emb|AL450380.1|	12213
gi|30407142|emb|AL450380.1|	12214
gi|30407142|emb|AL450380.1|	12215
gi|30407142|emb|AL450380.1|	12216
gi|30407142|emb|AL450380.1|	12217
gi|30407142|emb|AL450380.1|	12218
gi|30407142|emb|AL450380.1|	12219
gi|30407142|emb|AL450380.1|	12220
gi|30407142|emb|AL450380.1|	12221
gi|30407142|emb|AL450380.1|	12222
gi|30407142|emb|AL450380.1|	12223
gi|30407142|emb|AL450380.1|	12224
gi|30407142|emb|AL450380.1|	12225
gi|30407142|emb|AL450380.1|	12226
gi|30407142|emb|AL450380.1|	12227
gi|30407142|emb|AL450380.1|	12228
gi|30407142|emb|AL450380.1|	12229
gi|30407142|emb|AL450380.1|	12230
gi|30407142|emb|AL450380.1|	12231
gi|30407142|emb|AL450380.1|	12232
gi|30407142|emb|AL450380.1|	12233
gi|30407142|emb|AL450380.1|	12234
gi|30407142|emb|AL450380.1|	12235
gi|30407142|emb|AL450380.1|	12236
gi|30407142|emb|AL450380.1|	12237
gi|30407142|emb|AL450380.1|	12238
gi|30407142|emb|AL450380.1|	12239
gi|30407142|emb|AL450380.1|	12240
gi|30407142|emb|AL450380.1|	12241
gi|30407142|emb|AL450380.1|	12242
gi|30407142|emb|AL450380.1|	12243
gi|30407142|emb|AL450380.1|	12244
gi|30407142|emb|AL450380.1|	12245
gi|30407142|emb|AL450380.1|	12246
gi|30407142|emb|AL450380.1|	12247
gi|30407142|emb|AL450380.1|	12248
gi|30407142|emb|AL450380.1|	12249
gi|30407142|emb|AL450380.1|	12250
gi|30407142|emb|AL450380.1|	12251
gi|30407142|emb|AL450380.1|	12252
gi|30407142|emb|AL450380.1|	12253
gi|30407142|emb|AL450380.1|	12254
gi|30407142|emb|AL450380.1|	12255
gi|30407142|emb|AL450380.1|	12256
gi|30407142|emb|AL450380.1|	12257
gi|30407142|emb|AL450380.1|	12258
gi|30407142|emb|AL450380.1|	12259
gi|30407142|emb|AL450380.1|	12260
gi|30407142|emb|AL450380.1|	12261
gi|30407142|emb|AL450380.1|	12262
gi|30407142|emb|AL450380.1|	12263
gi|30407142|emb|AL450380.1|	12264
gi|30407142|emb|AL450380.1|	12265
gi|30407142|emb|AL450380.1|	12266
gi|30407142|emb|AL450380.1|	28889
gi|30407142|emb|AL450380.1|	28890
gi|30407142|emb|AL450380.1|	28891
gi|30407142|emb|AL450380.1|	28892
gi|30407142|emb|AL450380.1|	28893
gi|30407142|emb|AL450380.1|	28894
gi|30407142|emb|AL450380.1|	28895
gi|30407142|emb|AL450380.1|	28896
gi|30407142|emb|AL450380.1|	28897
gi|30407142|emb|AL450380.1|	28898
gi|30407142|emb|AL450380.1|	28899
gi|30407142|emb|AL450380.1|	28900
gi|30407142|emb|AL450380.1|	28901
gi|30407142|emb|AL450380.1|	28902
gi|30407142|emb|AL450380.1|	28903
gi|30407142|emb|AL450380.1|	28904
gi|30407142|emb|AL450380.1|	28905
gi|30407142|emb|AL450380.1|	28906
gi|30407142|emb|AL450380.1|	28907
gi|30407142|emb|AL450380.1|	28908
gi|30407142|emb|AL450380.1|	28909
gi|30407142|emb|AL450380.1|	28910
gi|30407142|emb|AL450380.1|	28911
gi|30407142|emb|AL450380.1|	28912
gi|30407142|emb|AL450380.1|	28913
gi|30407142|emb|AL450380.1|	28914
gi|30407142|emb|AL450380.1|	28915
gi|30407142|emb|AL450380.1|	28916
gi|30407142|emb|AL450380.1|	28917
gi|30407142|emb|AL450380.1|	28918
gi|30407142|emb|AL450380.1|	28919
gi|30407142|emb|AL450380.1|	28920
gi|30407142|emb|AL450380.1|	28921
gi|30407142|emb|AL450380.1|	28922
gi|30407142|emb|AL450380.1|	28923
gi|30407142|emb|AL450380.1|	28924
gi|30407142|emb|AL450380.1|	28925
gi|30407142|emb|AL450380.1|	28926
gi|30407142|emb|AL450380.1|	28927
gi|30407142|emb|AL450380.1|	28928
gi|30407142|emb|AL450380.1|	28929
gi|30407142|emb|AL450380.1|	28930
gi|30407142|emb|AL450380.1|	28931
gi|30407142|emb|AL450380.1|	28932
gi|30407142|emb|AL450380.1|	28933
gi|30407142|emb|AL450380.1|	28934
gi|30407142|emb|AL450380.1|	28935
gi|30407142|emb|AL450380.1|	28936
gi|30407142|emb|AL450380.1|	28937
gi|30407142|emb|AL450380.1|	28938
gi|30407142|emb|AL450380.1|	28939
gi|30407142|emb|AL450380.1|	28940
gi|30407142|emb|AL450380.1|	28941
gi|30407142|emb|AL450380.1|	28942
gi|30407142|emb|AL450380.1|	28943
gi|30407142|emb|AL450380.1|	28944
gi|30407142|emb|AL450380.1|	28945
gi|30407142|emb|AL450380.1|	28946
gi|30407142|emb|AL450380.1|	28947
gi|30407142|emb|AL450380.1|	28948
gi|30407142|emb|AL450380.1|	28949
gi|30407142|emb|AL450380.1|	28950
gi|30407142|emb|AL450380.1|	39269
gi|30407142|emb|AL450380.1|	39270
gi|30407142|emb|AL450380.1|	39271
gi|30407142|emb|AL450380.1|	39272
gi|30407142|emb|AL450380.1|	39273
gi|30407142|emb|AL450380.1|	39274
gi|30407142|emb|AL450380.1|	39275
gi|30407142|emb|AL450380.1|	39276
gi|30407142|emb|AL450380.1|	39277
gi|30407142|emb|AL450380.1|	39278
gi|30407142|emb|AL450380.1|	39279
gi|30407142|emb|AL450380.1|	39280
gi|30407142|emb|AL450380.1|	39281
gi|30407142|emb|AL450380.1|	39282
gi|30407142|emb|AL450380.1|	39283
gi|30407142|emb|AL450380.1|	39284
gi|30407142|emb|AL450380.1|	39285
gi|30407142|emb|AL450380.1|	39286
gi|30407142|emb|AL450380.1|	39287
gi|30407142|emb|AL450380.1|	39288
gi|30407142|emb|AL450380.1|	39289
gi|30407142|emb|AL450380.1|	39290
gi|30407142|emb|AL450380.1|	39291
gi|30407142|emb|AL450380.1|	39292
gi|30407142|emb|AL450380.1|	39293
gi|30407142|emb|AL450380.1|	39294
gi|30407142|emb|AL450380.1|	39295
gi|30407142|emb|AL450380.1|	39296
gi|30407142|emb|AL450380.1|	39297
gi|30407142|emb|AL450380.1|	39298
gi|30407142|emb|AL450380.1|	39299
gi|30407142|emb|AL450380.1|	39300
gi|30407142|emb|AL450380.1|	39301
gi|30407142|emb|AL450380.1|	39302
gi|30407142|emb|AL450380.1|	39303
gi|30407142|emb|AL450380.1|	39304
gi|30407142|emb|AL450380.1|	39305
gi|30407142|emb|AL450380.1|	39306
gi|30407142|emb|AL450380.1|	39307
gi|30407142|emb|AL450380.1|	39308
gi|30407142|emb|AL450380.1|	39309
gi|30407142|emb|AL450380.1|	39310
gi|30407142|emb|AL450380.1|	39311
gi|30407142|emb|AL450380.1|	39312
gi|30407142|emb|AL450380.1|	39313
gi|30407142|emb|AL450380.1|	39314
gi|30407142|emb|AL450380.1|	39315
gi|30407142|emb|AL450380.1|	39316
gi|30407142|emb|AL450380.1|	39317
gi|30407142|emb|AL450380.1|	39318
gi|30407142|emb|AL450380.1|	39319
gi|30407142|emb|AL450380.1|	39320
gi|30407142|emb|AL450380.1|	39321
gi|30407142|emb|AL450380.1|	39322
gi|30407142|emb|AL450380.1|	39323
gi|30407142|emb|AL450380.1|	39324
gi|30407142|emb|AL450380.1|	39325
gi|30407142|emb|AL450380.1|	39326
gi|30407142|emb|AL450380.1|	39327
gi|30407142|emb|AL450380.1|	39328
gi|30407142|emb|AL450380.1|	39329
gi|30407142|emb|AL450380.1|	39330
gi|30407142|emb|AL450380.1|	39331
gi|30407142|emb|AL450380.1|	39332
gi|30407142|emb|AL450380.1|	39333
gi|30407142|emb|AL450380.1|	39334
gi|30407142|emb|AL450380.1|	39335
gi|30407142|emb|AL450380.1|	39336
gi|30407142|emb|AL450380.1|	39337
gi|30407142|emb|AL450380.1|	39338
gi|30407142|emb|AL450380.1|	39339
gi|30407142|emb|AL450380.1|	39340
gi|30407142|emb|AL450380.1|	39341
gi|30407142|emb|AL450380.1|	39342
gi|30407142|emb|AL450380.1|	39343
gi|30407142|emb|AL450380.1|	39344
gi|30407142|emb|AL450380.1|	39345
gi|30407142|emb|AL450380.1|	39346
gi|30407142|emb|AL450380.1|	39347
gi|30407142|emb|AL450380.1|	39348
gi|30407142|emb|AL450380.1|	39349
gi|30407142|emb|AL450380.1|	39350
gi|30407142|emb|AL450380.1|	39351
gi|30407142|emb|AL450380.1|	39352
gi|30407142|emb|AL450380.1|	39353
gi|30407142|emb|AL450380.1|	39354
gi|30407142|emb|AL450380.1|	39355
gi|30407142|emb|AL450380.1|	39356
gi|30407142|emb|AL450380.1|	39357
gi|30407142|emb|AL450380.1|	39358
gi|30407142|emb|AL450380.1|	39359
gi|30407142|emb|AL450380.1|	39360
gi|30407142|emb|AL450380.1|	39361
gi|30407142|emb|AL450380.1|	39362
gi|30407142|emb|AL450380.1|	39363
gi|30407142|emb|AL450380.1|	39364
gi|30407142|emb|AL450380.1|	39365
gi|30407142|emb|AL450380.1|	39366
gi|30407142|emb|AL450380.1|	39367
gi|30407142|emb|AL450380.1|	39368
gi|30407142|emb|AL450380.1|	39369
gi|30407142|emb|AL450380.1|	39370
gi|30407142|emb|AL450380.1|	39371
gi|30407142|emb|AL450380.1|	39372
gi|30407142|emb|AL450380.1|	39373
gi|30407142|emb|AL450380.1|	39374
gi|30407142|emb|AL450380.1|	39375
gi|30407142|emb|AL450380.1|	39376
gi|30407142|emb|AL450380.1|	39377
gi|30407142|emb|AL450380.1|	39378
gi|30407142|emb|AL450380.1|	39379
gi|30407142|emb|AL450380.1|	39380
gi|30407142|emb|AL450380.1|	39381
gi|30407142|emb|AL450380.1|	39382
gi|30407142|emb|AL450380.1|	39383
gi|30407142|emb|AL450380.1|	39384
gi|30407142|emb|AL450380.1|	39385
gi|30407142|emb|AL450380.1|	39386
gi|30407142|emb|AL450380.1|	39387
gi|30407142|emb|AL450380.1|	39388
gi|30407142|emb|AL450380.1|	39389
gi|30407142|emb|AL450380.1|	39390
gi|30407142|emb|AL450380.1|	39391
gi|30407142|emb|AL450380.1|	39392
gi|30407142|emb|AL450380.1|	39393
gi|30407142|emb|AL450380.1|	39394
gi|30407142|emb|AL450380.1|	39395
gi|30407142|emb|AL450380.1|	39396
gi|30407142|emb|AL450380.1|	39397
gi|30407142|emb|AL450380.1|	39398
gi|30407142|emb|AL450380.1|	39399
gi|30407142|emb|AL450380.1|	39400
gi|30407142|emb|AL450380.1|	39401
gi|30407142|emb|AL450380.1|	39402
gi|30407142|emb|AL450380.1|	39403
gi|30407142|emb|AL450380.1|	39404
gi|30407142|emb|AL450380.1|	39405
gi|30407142|emb|AL450380.1|	39406
gi|30407142|emb|AL450380.1|	39407
gi|30407142|emb|AL450380.1|	39408
gi|30407142|emb|AL450380.1|	39409
gi|30407142|emb|AL450380.1|	39410
gi|30407142|emb|AL450380.1|	39411
gi|30407142|emb|AL450380.1|	39412
gi|30407142|emb|AL450380.1|	39413
gi|30407142|emb|AL450380.1|	39414
gi|30407142|emb|AL450380.1|	39415
gi|30407142|emb|AL450380.1|	39416
gi|30407142|emb|AL450380.1|	39417
gi|30407142|emb|AL450380.1|	39418
gi|30407142|emb|AL450380.1|	39419
gi|30407142|emb|AL450380.1|	39420
gi|30407142|emb|AL450380.1|	39421
gi|30407142|emb|AL450380.1|	39422
gi|30407142|emb|AL450380.1|	39423
gi|30407142|emb|AL450380.1|	39424
gi|30407142|emb|AL450380.1|	39425
gi|30407142|emb|AL450380.1|	39426
gi|30407142|emb|AL450380.1|	39427
gi|30407142|emb|AL450380.1|	39428
gi|30407142|emb|AL450380.1|	39429
gi|30407142|emb|AL450380.1|	39430
gi|30407142|emb|AL450380.1|	39431
gi|30407142|emb|AL450380.1|	39432
gi|30407142|emb|AL450380.1|	39433
gi|30407142|emb|AL450380.1|	39434
gi|30407142|emb|AL450380.1|	39435
gi|30407142|emb|AL450380.1|	39436
gi|30407142|emb|AL450380.1|	39437
gi|30407142|emb|AL450380.1|	39438
gi|30407142|emb|AL450380.1|	39439
gi|30407142|emb|AL450380.1|	39440
gi|30407142|emb|AL450380.1|	39441
gi|30407142|emb|AL450380.1|	39442
gi|30407142|emb|AL450380.1|	39443
gi|30407142|emb|AL450380.1|	39444
gi|30407142|emb|AL450380.1|	39445
gi|30407142|emb|AL450380.1|	39446
gi|30407142|emb|AL450380.1|	39447
gi|30407142|emb|AL450380.1|	39448
gi|30407142|emb|AL450380.1|	39449
gi|30407142|emb|AL450380.1|	39450
gi|30407142|emb|AL450380.1|	39451
gi|30407142|emb|AL450380.1|	39452
gi|30407142|emb|AL450380.1|	39453
gi|30407142|emb|AL450380.1|	39454
gi|30407142|emb|AL450380.1|	39455
gi|30407142|emb|AL450380.1|	39456
gi|30407142|emb|AL450380.1|	39457
gi|30407142|emb|AL450380.1|	39458
gi|30407142|emb|AL450380.1|	39459
gi|30407142|emb|AL450380.1|	39460
gi|30407142|emb|AL450380.1|	39461
gi|30407142|emb|AL450380.1|	39462
gi|30407142|emb|AL450380.1|	39463
gi|30407142|emb|AL450380.1|	39464
gi|30407142|emb|AL450380.1|	39465
gi|30407142|emb|AL450380.1|	39466
gi|30407142|emb|AL450380.1|	39467
gi|30407142|emb|AL450380.1|	39468
gi|30407142|emb|AL450380.1|	39469
gi|30407142|emb|AL450380.1|	39470
gi|30407142|emb|AL450380.1|	39471
gi|30407142|emb|AL450380.1|	39472
gi|30407142|emb|AL450380.1|	39473
gi|30407142|emb|AL450380.1|	39474
gi|30407142|emb|AL450380.1|	39475
gi|30407142|emb|AL450380.1|	39476
gi|30407142|emb|AL450380.1|	39477
gi|30407142|emb|AL450380.1|	39478
gi|30407142|emb|AL450380.1|	39479
gi|30407142|emb|AL450380.1|	39480
gi|30407142|emb|AL450380.1|	39481
gi|30407142|emb|AL450380.1|	39482
gi|30407142|emb|AL450380.1|	39483
gi|30407142|emb|AL450380.1|	39484
gi|30407142|emb|AL450380.1|	39485
gi|30407142|emb|AL450380.1|	39486
gi|30407142|emb|AL450380.1|	39487
gi|30407142|emb|AL450380.1|	39488
gi|30407142|emb|AL450380.1|	39489
gi|30407142|emb|AL450380.1|	39490
gi|30407142|emb|AL450380.1|	39491
gi|30407142|emb|AL450380.1|	39492
gi|30407142|emb|AL450380.1|	39493
gi|30407142|emb|AL450380.1|	39494
gi|30407142|emb|AL450380.1|	39495
gi|30407142|emb|AL450380.1|	39496
gi|30407142|emb|AL450380.1|	39497
gi|30407142|emb|AL450380.1|	39498
gi|30407142|emb|AL450380.1|	39499
gi|30407142|emb|AL450380.1|	39500
gi|30407142|emb|AL450380.1|	39501
gi|30407142|emb|AL450380.1|	39502
gi|30407142|emb|AL450380.1|	39503
gi|30407142|emb|AL450380.1|	39504
gi|30407142|emb|AL450380.1|	39505
gi|30407142|emb|AL450380.1|	39506
gi|30407142|emb|AL450380.1|	39507
gi|30407142|emb|AL450380.1|	39508
gi|30407142|emb|AL450380.1|	39509
gi|30407142|emb|AL450380.1|	39510
gi|30407142|emb|AL450380.1|	39511
gi|30407142|emb|AL450380.1|	39512
gi|30407142|emb|AL450380.1|	39513
gi|30407142|emb|AL450380.1|	39514
gi|30407142|emb|AL450380.1|	39515
gi|30407142|emb|AL450380.1|	39516
gi|30407142|emb|AL450380.1|	39517
gi|30407142|emb|AL450380.1|	39518
gi|30407142|emb|AL450380.1|	39519
gi|30407142|emb|AL450380.1|	39520
gi|30407142|emb|AL450380.1|	39521
gi|30407142|emb|AL450380.1|	39522
gi|30407142|emb|AL450380.1|	39523
gi|30407142|emb|AL450380.1|	39524
gi|30407142|emb|AL450380.1|	39525
gi|30407142|emb|AL450380.1|	39526
gi|30407142|emb|AL450380.1|	39527
gi|30407142|emb|AL450380.1|	39528
gi|30407142|emb|AL450380.1|	39529
gi|30407142|emb|AL450380.1|	39530
gi|30407142|emb|AL450380.1|	39531
gi|30407142|emb|AL450380.1|	39532
gi|30407142|emb|AL450380.1|	39533
gi|30407142|emb|AL450380.1|	39534
gi|30407142|emb|AL450380.1|	39535
gi|30407142|emb|AL450380.1|	39536
gi|30407142|emb|AL450380.1|	39537
gi|30407142|emb|AL450380.1|	39538
gi|30407142|emb|AL450380.1|	39539
gi|30407142|emb|AL450380.1|	39540
gi|30407142|emb|AL450380.1|	39541
gi|30407142|emb|AL450380.1|	39542
gi|30407142|emb|AL450380.1|	39543
gi|30407142|emb|AL450380.1|	39544
gi|30407142|emb|AL450380.1|	39545
gi|30407142|emb|AL450380.1|	39546
gi|30407142|emb|AL450380.1|	39547
gi|30407142|emb|AL450380.1|	39548
gi|30407142|emb|AL450380.1|	39549
gi|30407142|emb|AL450380.1|	39550
gi|30407142|emb|AL450380.1|	39551
gi|30407142|emb|AL450380.1|	39552
gi|30407142|emb|AL450380.1|	39553
gi|30407142|emb|AL450380.1|	39554
gi|30407142|emb|AL450380.1|	39555
gi|30407142|emb|AL450380.1|	39556
gi|30407142|emb|AL450380.1|	39557
gi|30407142|emb|AL450380.1|	39558
gi|30407142|emb|AL450380.1|	39559
gi|30407142|emb|AL450380.1|	39560
gi|30407142|emb|AL450380.1|	39561
gi|30407142|emb|AL450380.1|	39562
gi|30407142|emb|AL450380.1|	39563
gi|30407142|emb|AL450380.1|	39564
gi|30407142|emb|AL450380.1|	39565
gi|30407142|emb|AL450380.1|	39566
gi|30407142|emb|AL450380.1|	39567
gi|30407142|emb|AL450380.1|	39568
gi|30407142|emb|AL450380.1|	39569
gi|30407142|emb|AL450380.1|	39570
gi|30407142|emb|AL450380.1|	39571
gi|30407142|emb|AL450380.1|	39572
gi|30407142|emb|AL450380.1|	39573
gi|30407142|emb|AL450380.1|	39574
gi|30407142|emb|AL450380.1|	39575
gi|30407142|emb|AL450380.1|	39576
gi|30407142|emb|AL450380.1|	39577
gi|30407142|emb|AL450380.1|	39578
gi|30407142|emb|AL450380.1|	39579
gi|30407142|emb|AL450380.1|	39580
gi|30407142|emb|AL450380.1|	39581
gi|30407142|emb|AL450380.1|	39582
gi|30407142|emb|AL450380.1|	39583
gi|30407142|emb|AL450380.1|	39584
gi|30407142|emb|AL450380.1|	39585
gi|30407142|emb|AL450380.1|	39586
gi|30407142|emb|AL450380.1|	39587
gi|30407142|emb|AL450380.1|	39588
gi|30407142|emb|AL450380.1|	39589
gi|30407142|emb|AL450380.1|	39590
gi|30407142|emb|AL450380.1|	39591
gi|30407142|emb|AL450380.1|	39592
gi|30407142|emb|AL450380.1|	39593
gi|30407142|emb|AL450380.1|	39594
gi|30407142|emb|AL450380.1|	39595
gi|30407142|emb|AL450380.1|	39596
gi|30407142|emb|AL450380.1|	39597
gi|30407142|emb|AL450380.1|	39598
gi|30407142|emb|AL450380.1|	39599
gi|30407142|emb|AL450380.1|	39600
gi|30407142|emb|AL450380.1|	39601
gi|30407142|emb|AL450380.1|	39602
gi|30407142|emb|AL450380.1|	39603
gi|30407142|emb|AL450380.1|	39604
gi|30407142|emb|AL450380.1|	39605
gi|30407142|emb|AL450380.1|	39606
gi|30407142|emb|AL450380.1|	39607
gi|30407142|emb|AL450380.1|	39608
gi|30407142|emb|AL450380.1|	39609
gi|30407142|emb|AL450380.1|	39610
gi|30407142|emb|AL450380.1|	39611
gi|30407142|emb|AL450380.1|	39612
gi|30407142|emb|AL450380.1|	39613
gi|30407142|emb|AL450380.1|	39614
gi|30407142|emb|AL450380.1|	39615
gi|30407142|emb|AL450380.1|	39616
gi|30407142|emb|AL450380.1|	39617
gi|30407142|emb|AL450380.1|	39618
gi|30407142|emb|AL450380.1|	39619
gi|30407142|emb|AL450380.1|	39620
gi|30407142|emb|AL450380.1|	39621
gi|30407142|emb|AL450380.1|	39622
gi|30407142|emb|AL450380.1|	39623
gi|30407142|emb|AL450380.1|	39624
gi|30407142|emb|AL450380.1|	39625
gi|30407142|emb|AL450380.1|	39626
gi|30407142|emb|AL450380.1|	39627
gi|30407142|emb|AL450380.1|	39628
gi|30407142|emb|AL450380.1|	39629
gi|30407142|emb|AL450380.1|	39630
gi|30407142|emb|AL450380.1|	39631
gi|30407142|emb|AL450380.1|	39632
gi|30407142|emb|AL450380.1|	39633
gi|30407142|emb|AL450380.1|	39634
gi|30407142|emb|AL450380.1|	39635
gi|30407142|emb|AL450380.1|	39636
gi|30407142|emb|AL450380.1|	39637
gi|30407142|emb|AL450380.1|	39638
gi|30407142|emb|AL450380.1|	39639
gi|30407142|emb|AL450380.1|	39640
gi|30407142|emb|AL450380.1|	39641
gi|30407142|emb|AL450380.1|	39642
gi|30407142|emb|AL450380.1|	39643
gi|30407142|emb|AL450380.1|	39644
gi|30407142|emb|AL450380.1|	39645
gi|30407142|emb|AL450380.1|	39646
gi|30407142|emb|AL450380.1|	39647
gi|30407142|emb|AL450380.1|	39648
gi|30407142|emb|AL450380.1|	39649
gi|30407142|emb|AL450380.1|	39650
gi|30407142|emb|AL450380.1|	39651
gi|30407142|emb|AL450380.1|	39652
gi|30407142|emb|AL450380.1|	39653
gi|30407142|emb|AL450380.1|	39654
gi|30407142|emb|AL450380.1|	39655
gi|30407142|emb|AL450380.1|	39656
gi|30407142|emb|AL450380.1|	39657
gi|30407142|emb|AL450380.1|	39658
gi|30407142|emb|AL450380.1|	39659
gi|30407142|emb|AL450380.1|	39660
gi|30407142|emb|AL450380.1|	39661
gi|30407142|emb|AL450380.1|	39662
gi|30407142|emb|AL450380.1|	39663
gi|30407142|emb|AL450380.1|	39664
gi|30407142|emb|AL450380.1|	39665
gi|30407142|emb|AL450380.1|	39666
gi|30407142|emb|AL450380.1|	39667
gi|30407142|emb|AL450380.1|	39668
gi|30407142|emb|AL450380.1|	39669
gi|30407142|emb|AL450380.1|	39670
gi|30407142|emb|AL450380.1|	39671
gi|30407142|emb|AL450380.1|	39672
gi|30407142|emb|AL450380.1|	39673
gi|30407142|emb|AL450380.1|	39674
gi|30407142|emb|AL450380.1|	39675
gi|30407142|emb|AL450380.1|	39676
gi|30407142|emb|AL450380.1|	39677
gi|30407142|emb|AL450380.1|	39678
gi|30407142|emb|AL450380.1|	39679
gi|30407142|emb|AL450380.1|	39680
gi|30407142|emb|AL450380.1|	39681
gi|30407142|emb|AL450380.1|	39682
gi|30407142|emb|AL450380.1|	39683
gi|30407142|emb|AL450380.1|	39684
gi|30407142|emb|AL450380.1|	39685
gi|30407142|emb|AL450380.1|	39686
gi|30407142|emb|AL450380.1|	39687
gi|30407142|emb|AL450380.1|	39688
gi|30407142|emb|AL450380.1|	39689
gi|30407142|emb|AL450380.1|	39690
gi|30407142|emb|AL450380.1|	39691
gi|30407142|emb|AL450380.1|	39692
gi|30407142|emb|AL450380.1|	39693
gi|30407142|emb|AL450380.1|	39694
gi|30407142|emb|AL450380.1|	39695
gi|30407142|emb|AL450380.1|	39696
gi|30407142|emb|AL450380.1|	39697
gi|30407142|emb|AL450380.1|	39698
gi|30407142|emb|AL450380.1|	39699
gi|30407142|emb|AL450380.1|	39700
gi|30407142|emb|AL450380.1|	39701
gi|30407142|emb|AL450380.1|	39702
gi|30407142|emb|AL450380.1|	39703
gi|30407142|emb|AL450380.1|	39704
gi|30407142|emb|AL450380.1|	39705
gi|30407142|emb|AL450380.1|	39706
gi|30407142|emb|AL450380.1|	39707
gi|30407142|emb|AL450380.1|	39708
gi|30407142|emb|AL450380.1|	39709
gi|30407142|emb|AL450380.1|	39710
gi|30407142|emb|AL450380.1|	39711
gi|30407142|emb|AL450380.1|	39712
gi|30407142|emb|AL450380.1|	39713
gi|30407142|emb|AL450380.1|	39714
gi|30407142|emb|AL450380.1|	39715
gi|30407142|emb|AL450380.1|	39716
gi|30407142|emb|AL450380.1|	39717
gi|30407142|emb|AL450380.1|	39718
gi|30407142|emb|AL450380.1|	39719
gi|30407142|emb|AL450380.1|	39720
gi|30407142|emb|AL450380.1|	39721
gi|30407142|emb|AL450380.1|	39722
gi|30407142|emb|AL450380.1|	39723
gi|30407142|emb|AL450380.1|	39724
gi|30407142|emb|AL450380.1|	39725
gi|30407142|emb|AL450380.1|	39726
gi|30407142|emb|AL450380.1|	39727
gi|30407142|emb|AL450380.1|	39728
gi|30407142|emb|AL450380.1|	39729
gi|30407142|emb|AL450380.1|	39730
gi|30407142|emb|AL450380.1|	39731
gi|30407142|emb|AL450380.1|	39732
gi|30407142|emb|AL450380.1|	39733
gi|30407142|emb|AL450380.1|	39734
gi|30407142|emb|AL450380.1|	39735
gi|30407142|emb|AL450380.1|	39736
gi|30407142|emb|AL450380.1|	39737
gi|30407142|emb|AL450380.1|	39738
gi|30407142|emb|AL450380.1|	39739
gi|30407142|emb|AL450380.1|	39740
gi|30407142|emb|AL450380.1|	39741
gi|30407142|emb|AL450380.1|	39742
gi|30407142|emb|AL450380.1|	39743
gi|30407142|emb|AL450380.1|	39744
gi|30407142|emb|AL450380.1|	39745
gi|30407142|emb|AL450380.1|	39746
gi|30407142|emb|AL450380.1|	39747
gi|30407142|emb|AL450380.1|	39748
gi|30407142|emb|AL450380.1|	39749
gi|30407142|emb|AL450380.1|	39750
gi|30407142|emb|AL450380.1|	39751
gi|30407142|emb|AL450380.1|	39752
gi|30407142|emb|AL450380.1|	39753
gi|30407142|emb|AL450380.1|	39754
gi|30407142|emb|AL450380.1|	39755
gi|30407142|emb|AL450380.1|	39756
gi|30407142|emb|AL450380.1|	39757
gi|30407142|emb|AL450380.1|	39758
gi|30407142|emb|AL450380.1|	39759
gi|30407142|emb|AL450380.1|	39760
gi|30407142|emb|AL450380.1|	39761
gi|30407142|emb|AL450380.1|	39762
gi|30407142|emb|AL450380.1|	39763
gi|30407142|emb|AL450380.1|	39764
gi|30407142|emb|AL450380.1|	39765
gi|30407142|emb|AL450380.1|	39766
gi|30407142|emb|AL450380.1|	39767
gi|30407142|emb|AL450380.1|	39768
gi|30407142|emb|AL450380.1|	39769
gi|30407142|emb|AL450380.1|	39770
gi|30407142|emb|AL450380.1|	39771
gi|30407142|emb|AL450380.1|	39772
gi|30407142|emb|AL450380.1|	39773
gi|30407142|emb|AL450380.1|	39774
gi|30407142|emb|AL450380.1|	39775
gi|30407142|emb|AL450380.1|	39776
gi|30407142|emb|AL450380.1|	39777
gi|30407142|emb|AL450380.1|	39778
gi|30407142|emb|AL450380.1|	39779
gi|30407142|emb|AL450380.1|	39780
gi|30407142|emb|AL450380.1|	39781
gi|30407142|emb|AL450380.1|	39782
gi|30407142|emb|AL450380.1|	39783
gi|30407142|emb|AL450380.1|	39784
gi|30407142|emb|AL450380.1|	39785
gi|30407142|emb|AL450380.1|	39786
gi|30407142|emb|AL450380.1|	39787
gi|30407142|emb|AL450380.1|	39788
gi|30407142|emb|AL450380.1|	39789
gi|30407142|emb|AL450380.1|	39790
gi|30407142|emb|AL450380.1|	39791
gi|30407142|emb|AL450380.1|	39792
gi|30407142|emb|AL450380.1|	39793
gi|30407142|emb|AL450380.1|	39794
gi|30407142|emb|AL450380.1|	39795
gi|30407142|emb|AL450380.1|	39796
gi|30407142|emb|AL450380.1|	39797
gi|30407142|emb|AL450380.1|	39798
gi|30407142|emb|AL450380.1|	39799
gi|30407142|emb|AL450380.1|	39800
gi|30407142|emb|AL450380.1|	39801
gi|30407142|emb|AL450380.1|	39802
gi|30407142|emb|AL450380.1|	39803
gi|30407142|emb|AL450380.1|	39804
gi|30407142|emb|AL450380.1|	39805
gi|30407142|emb|AL450380.1|	39806
gi|30407142|emb|AL450380.1|	39807
gi|30407142|emb|AL450380.1|	39808
gi|30407142|emb|AL450380.1|	39809
gi|30407142|emb|AL450380.1|	39810
gi|30407142|emb|AL450380.1|	39811
gi|30407142|emb|AL450380.1|	39812
gi|30407142|emb|AL450380.1|	39813
gi|30407142|emb|AL450380.1|	39814
gi|30407142|emb|AL450380.1|	39815
gi|30407142|emb|AL450380.1|	39816
gi|30407142|emb|AL450380.1|	39817
gi|30407142|emb|AL450380.1|	39818
gi|30407142|emb|AL450380.1|	39819
gi|30407142|emb|AL450380.1|	39820
gi|30407142|emb|AL450380.1|	39821
gi|30407142|emb|AL450380.1|	39822
gi|30407142|emb|AL450380.1|	39823
gi|30407142|emb|AL450380.1|	39824
gi|30407142|emb|AL450380.1|	39825
gi|30407142|emb|AL450380.1|	39826
gi|30407142|emb|AL450380.1|	39827
gi|30407142|emb|AL450380.1|	39828
gi|30407142|emb|AL450380.1|	39829
gi|30407142|emb|AL450380.1|	39830
gi|30407142|emb|AL450380.1|	39831
gi|30407142|emb|AL450380.1|	39832
gi|30407142|emb|AL450380.1|	39833
gi|30407142|emb|AL450380.1|	39834
gi|30407142|emb|AL450380.1|	39835
gi|30407142|emb|AL450380.1|	39836
gi|30407142|emb|AL450380.1|	39837
gi|30407142|emb|AL450380.1|	39838
gi|30407142|emb|AL450380.1|	39839
gi|30407142|emb|AL450380.1|	39840
gi|30407142|emb|AL450380.1|	39841
gi|30407142|emb|AL450380.1|	39842
gi|30407142|emb|AL450380.1|	39843
gi|30407142|emb|AL450380.1|	39844
gi|30407142|emb|AL450380.1|	39845
gi|30407142|emb|AL450380.1|	39846
gi|30407142|emb|AL450380.1|	39847
gi|30407142|emb|AL450380.1|	39848
gi|30407142|emb|AL450380.1|	39849
gi|30407142|emb|AL450380.1|	39850
gi|30407142|emb|AL450380.1|	39851
gi|30407142|emb|AL450380.1|	39852
gi|30407142|emb|AL450380.1|	39853
gi|30407142|emb|AL450380.1|	39854
gi|30407142|emb|AL450380.1|	39855
gi|30407142|emb|AL450380.1|	39856
gi|30407142|emb|AL450380.1|	39857
gi|30407142|emb|AL450380.1|	39858
gi|30407142|emb|AL450380.1|	39859
gi|30407142|emb|AL450380.1|	39860
gi|30407142|emb|AL450380.1|	39861
gi|30407142|emb|AL450380.1|	39862
gi|30407142|emb|AL450380.1|	39863
gi|30407142|emb|AL450380.1|	39864
gi|30407142|emb|AL450380.1|	39865
gi|30407142|emb|AL450380.1|	39866
gi|30407142|emb|AL450380.1|	39867
gi|30407142|emb|AL450380.1|	39868
gi|30407142|emb|AL450380.1|	39869
gi|30407142|emb|AL450380.1|	39870
gi|30407142|emb|AL450380.1|	39871
gi|30407142|emb|AL450380.1|	39872
gi|30407142|emb|AL450380.1|	39873
gi|30407142|emb|AL450380.1|	39874
gi|30407142|emb|AL450380.1|	39875
gi|30407142|emb|AL450380.1|	39876
gi|30407142|emb|AL450380.1|	39877
gi|30407142|emb|AL450380.1|	39878
gi|30407142|emb|AL450380.1|	39879
gi|30407142|emb|AL450380.1|	39880
gi|30407142|emb|AL450380.1|	39881
gi|30407142|emb|AL450380.1|	39882
gi|30407142|emb|AL450380.1|	39883
gi|30407142|emb|AL450380.1|	39884
gi|30407142|emb|AL450380.1|	39885
gi|30407142|emb|AL450380.1|	39886
gi|30407142|emb|AL450380.1|	39887
gi|30407142|emb|AL450380.1|	39888
gi|30407142|emb|AL450380.1|	39889
gi|30407142|emb|AL450380.1|	39890
gi|30407142|emb|AL450380.1|	39891
gi|30407142|emb|AL450380.1|	39892
gi|30407142|emb|AL450380.1|	39893
gi|30407142|emb|AL450380.1|	39894
gi|30407142|emb|AL450380.1|	39895
gi|30407142|emb|AL450380.1|	39896
gi|30407142|emb|AL450380.1|	39897
gi|30407142|emb|AL450380.1|	39898
gi|30407142|emb|AL450380.1|	39899
gi|30407142|emb|AL450380.1|	39900
gi|30407142|emb|AL450380.1|	39901
gi|30407142|emb|AL450380.1|	39902
gi|30407142|emb|AL450380.1|	39903
gi|30407142|emb|AL450380.1|	39904
gi|30407142|emb|AL450380.1|	39905
gi|30407142|emb|AL450380.1|	39906
gi|30407142|emb|AL450380.1|	39907
gi|30407142|emb|AL450380.1|	39908
gi|30407142|emb|AL450380.1|	39909
gi|30407142|emb|AL450380.1|	39910
gi|30407142|emb|AL450380.1|	39911
gi|30407142|emb|AL450380.1|	39912
gi|30407142|emb|AL450380.1|	39913
gi|30407142|emb|AL450380.1|	39914
gi|30407142|emb|AL450380.1|	39915
gi|30407142|emb|AL450380.1|	39916
gi|30407142|emb|AL450380.1|	39917
gi|30407142|emb|AL450380.1|	39918
gi|30407142|emb|AL450380.1|	39919
gi|30407142|emb|AL450380.1|	39920
gi|30407142|emb|AL450380.1|	39921
gi|30407142|emb|AL450380.1|	39922
gi|30407142|emb|AL450380.1|	39923
gi|30407142|emb|AL450380.1|	39924
gi|30407142|emb|AL450380.1|	39925
gi|30407142|emb|AL450380.1|	39926
gi|30407142|emb|AL450380.1|	39927
gi|30407142|emb|AL450380.1|	39928
gi|30407142|emb|AL450380.1|	39929
gi|30407142|emb|AL450380.1|	39930
gi|30407142|emb|AL450380.1|	39931
gi|30407142|emb|AL450380.1|	39932
gi|30407142|emb|AL450380.1|	39933
gi|30407142|emb|AL450380.1|	39934
gi|30407142|emb|AL450380.1|	39935
gi|30407142|emb|AL450380.1|	39936
gi|30407142|emb|AL450380.1|	39937
gi|30407142|emb|AL450380.1|	39938
gi|30407142|emb|AL450380.1|	39939
gi|30407142|emb|AL450380.1|	39940
gi|30407142|emb|AL450380.1|	39941
gi|30407142|emb|AL450380.1|	39942
gi|30407142|emb|AL450380.1|	39943
gi|30407142|emb|AL450380.1|	39944
gi|30407142|emb|AL450380.1|	39945
gi|30407142|emb|AL450380.1|	39946
gi|30407142|emb|AL450380.1|	39947
gi|30407142|emb|AL450380.1|	39948
gi|30407142|emb|AL450380.1|	39949
gi|30407142|emb|AL450380.1|	39950
gi|30407142|emb|AL450380.1|	39951
gi|30407142|emb|AL450380.1|	39952
gi|30407142|emb|AL450380.1|	39953
gi|30407142|emb|AL450380.1|	39954
gi|30407142|emb|AL450380.1|	39955
gi|30407142|emb|AL450380.1|	39956
gi|30407142|emb|AL450380.1|	39957
gi|30407142|emb|AL450380.1|	39958
gi|30407142|emb|AL450380.1|	39959
gi|30407142|emb|AL450380.1|	39960
gi|30407142|emb|AL450380.1|	39961
gi|30407142|emb|AL450380.1|	39962
gi|30407142|emb|AL450380.1|	39963
gi|30407142|emb|AL450380.1|	39964
gi|30407142|emb|AL450380.1|	39965
gi|30407142|emb|AL450380.1|	39966
gi|30407142|emb|AL450380.1|	39967
gi|30407142|emb|AL450380.1|	39968
gi|30407142|emb|AL450380.1|	39969
gi|30407142|emb|AL450380.1|	39970
gi|30407142|emb|AL450380.1|	39971
gi|30407142|emb|AL450380.1|	39972
gi|30407142|emb|AL450380.1|	39973
gi|30407142|emb|AL450380.1|	39974
gi|30407142|emb|AL450380.1|	39975
gi|30407142|emb|AL450380.1|	39976
gi|30407142|emb|AL450380.1|	39977
gi|30407142|emb|AL450380.1|	39978
gi|30407142|emb|AL450380.1|	39979
gi|30407142|emb|AL450380.1|	39980
gi|30407142|emb|AL450380.1|	39981
gi|30407142|emb|AL450380.1|	39982
gi|30407142|emb|AL450380.1|	39983
gi|30407142|emb|AL450380.1|	39984
gi|30407142|emb|AL450380.1|	39985
gi|30407142|emb|AL450380.1|	39986
gi|30407142|emb|AL450380.1|	39987
gi|30407142|emb|AL450380.1|	39988
gi|30407142|emb|AL450380.1|	39989
gi|30407142|emb|AL450380.1|	39990
gi|30407142|emb|AL450380.1|	39991
gi|30407142|emb|AL450380.1|	49168
gi|30407142|emb|AL450380.1|	49169
gi|30407142|emb|AL450380.1|	49170
gi|30407142|emb|AL450380.1|	49171
gi|30407142|emb|AL450380.1|	49172
gi|30407142|emb|AL450380.1|	49173
gi|30407142|emb|AL450380.1|	49174
gi|30407142|emb|AL450380.1|	49175
gi|30407142|emb|AL450380.1|	49176
gi|30407142|emb|AL450380.1|	49177
gi|30407142|emb|AL450380.1|	49178
gi|30407142|emb|AL450380.1|	49179
gi|30407142|emb|AL450380.1|	49180
gi|30407142|emb|AL450380.1|	49181
gi|30407142|emb|AL450380.1|	49182
gi|30407142|emb|AL450380.1|	49183
gi|30407142|emb|AL450380.1|	49184
gi|30407142|emb|AL450380.1|	49185
gi|30407142|emb|AL450380.1|	49186
gi|30407142|emb|AL450380.1|	49187
gi|30407142|emb|AL450380.1|	49188
gi|30407142|emb|AL450380.1|	49189
gi|30407142|emb|AL450380.1|	49190
gi|30407142|emb|AL450380.1|	49191
gi|30407142|emb|AL450380.1|	49192
gi|30407142|emb|AL450380.1|	49193
gi|30407142|emb|AL450380.1|	49194
gi|30407142|emb|AL450380.1|	49195
gi|30407142|emb|AL450380.1|	49196
gi|30407142|emb|AL450380.1|	49197
gi|30407142|emb|AL450380.1|	49198
gi|30407142|emb|AL450380.1|	49199
gi|30407142|emb|AL450380.1|	49200
gi|30407142|emb|AL450380.1|	49201
gi|30407142|emb|AL450380.1|	49202
gi|30407142|emb|AL450380.1|	49203
gi|30407142|emb|AL450380.1|	49204
gi|30407142|emb|AL450380.1|	49205
gi|30407142|emb|AL450380.1|	49206
gi|30407142|emb|AL450380.1|	49207
gi|30407142|emb|AL450380.1|	49208
gi|30407142|emb|AL450380.1|	49209
gi|30407142|emb|AL450380.1|	49210
gi|30407142|emb|AL450380.1|	49211
gi|30407142|emb|AL450380.1|	49212
gi|30407142|emb|AL450380.1|	49213
gi|30407142|emb|AL450380.1|	49214
gi|30407142|emb|AL450380.1|	49215
gi|30407142|emb|AL450380.1|	49216
gi|30407142|emb|AL450380.1|	49217
gi|30407142|emb|AL450380.1|	49218
gi|30407142|emb|AL450380.1|	49219
gi|30407142|emb|AL450380.1|	49220
gi|30407142|emb|AL450380.1|	49221
gi|30407142|emb|AL450380.1|	49222
gi|30407142|emb|AL450380.1|	49223
gi|30407142|emb|AL450380.1|	49224
gi|30407142|emb|AL450380.1|	49225
gi|30407142|emb|AL450380.1|	49226
gi|30407142|emb|AL450380.1|	49227
gi|30407142|emb|AL450380.1|	49228
gi|30407142|emb|AL450380.1|	49229
gi|30407142|emb|AL450380.1|	49230
gi|30407142|emb|AL450380.1|	49231
gi|30407142|emb|AL450380.1|	49232
gi|30407142|emb|AL450380.1|	49233
gi|30407142|emb|AL450380.1|	49234
gi|30407142|emb|AL450380.1|	49235
gi|30407142|emb|AL450380.1|	49236
gi|30407142|emb|AL450380.1|	49237
gi|30407142|emb|AL450380.1|	49238
gi|30407142|emb|AL450380.1|	49239
gi|30407142|emb|AL450380.1|	49240
gi|30407142|emb|AL450380.1|	49241
gi|30407142|emb|AL450380.1|	49242
gi|30407142|emb|AL450380.1|	49243
gi|30407142|emb|AL450380.1|	49244
gi|30407142|emb|AL450380.1|	49245
gi|30407142|emb|AL450380.1|	49246
gi|30407142|emb|AL450380.1|	49247
gi|30407142|emb|AL450380.1|	49248
gi|30407142|emb|AL450380.1|	49249
gi|30407142|emb|AL450380.1|	49250
gi|30407142|emb|AL450380.1|	49251
gi|30407142|emb|AL450380.1|	49252
gi|30407142|emb|AL450380.1|	49253
gi|30407142|emb|AL450380.1|	49254
gi|30407142|emb|AL450380.1|	49255
gi|30407142|emb|AL450380.1|	49256
gi|30407142|emb|AL450380.1|	49257
gi|30407142|emb|AL450380.1|	49258
gi|30407142|emb|AL450380.1|	49259
gi|30407142|emb|AL450380.1|	49260
gi|30407142|emb|AL450380.1|	49261
gi|30407142|emb|AL450380.1|	49262
gi|30407142|emb|AL450380.1|	49263
gi|30407142|emb|AL450380.1|	49264
gi|30407142|emb|AL450380.1|	49265
gi|30407142|emb|AL450380.1|	49266
gi|30407142|emb|AL450380.1|	49267
gi|30407142|emb|AL450380.1|	49268
gi|30407142|emb|AL450380.1|	49269
gi|30407142|emb|AL450380.1|	49270
gi|30407142|emb|AL450380.1|	49271
gi|30407142|emb|AL450380.1|	49272
gi|30407142|emb|AL450380.1|	49273
gi|30407142|emb|AL450380.1|	49274
gi|30407142|emb|AL450380.1|	49275
gi|30407142|emb|AL450380.1|	49276
gi|30407142|emb|AL450380.1|	49277
gi|30407142|emb|AL450380.1|	49278
gi|30407142|emb|AL450380.1|	49279
gi|30407142|emb|AL450380.1|	49280
gi|30407142|emb|AL450380.1|	49281
gi|30407142|emb|AL450380.1|	49282
gi|30407142|emb|AL450380.1|	49283
gi|30407142|emb|AL450380.1|	49284
gi|30407142|emb|AL450380.1|	49285
gi|30407142|emb|AL450380.1|	49286
gi|30407142|emb|AL450380.1|	49287
gi|30407142|emb|AL450380.1|	49288
gi|30407142|emb|AL450380.1|	49289
gi|30407142|emb|AL450380.1|	49290
gi|30407142|emb|AL450380.1|	49291
gi|30407142|emb|AL450380.1|	49292
gi|30407142|emb|AL450380.1|	49293
gi|30407142|emb|AL450380.1|	49294
gi|30407142|emb|AL450380.1|	49295
gi|30407142|emb|AL450380.1|	49296
gi|30407142|emb|AL450380.1|	49297
gi|30407142|emb|AL450380.1|	49298
gi|30407142|emb|AL450380.1|	49299
gi|30407142|emb|AL450380.1|	49300
gi|30407142|emb|AL450380.1|	49301
gi|30407142|emb|AL450380.1|	49302
gi|30407142|emb|AL450380.1|	49303
gi|30407142|emb|AL450380.1|	49304
gi|30407142|emb|AL450380.1|	49305
gi|30407142|emb|AL450380.1|	49306
gi|30407142|emb|AL450380.1|	49307
gi|30407142|emb|AL450380.1|	49308
gi|30407142|emb|AL450380.1|	49309
gi|30407142|emb|AL450380.1|	49310
gi|30407142|emb|AL450380.1|	49311
gi|30407142|emb|AL450380.1|	49312
gi|30407142|emb|AL450380.1|	49313
gi|30407142|emb|AL450380.1|	49314
gi|30407142|emb|AL450380.1|	49315
gi|30407142|emb|AL450380.1|	49316
gi|30407142|emb|AL450380.1|	49317
gi|30407142|emb|AL450380.1|	49318
gi|30407142|emb|AL450380.1|	49319
gi|30407142|emb|AL450380.1|	49320
gi|30407142|emb|AL450380.1|	49321
gi|30407142|emb|AL450380.1|	49322
gi|30407142|emb|AL450380.1|	49323
gi|30407142|emb|AL450380.1|	49324
gi|30407142|emb|AL450380.1|	49325
gi|30407142|emb|AL450380.1|	49326
gi|30407142|emb|AL450380.1|	49327
gi|30407142|emb|AL450380.1|	49328
gi|30407142|emb|AL450380.1|	49329
gi|30407142|emb|AL450380.1|	49330
gi|30407142|emb|AL450380.1|	49331
gi|30407142|emb|AL450380.1|	49332
gi|30407142|emb|AL450380.1|	49333
gi|30407142|emb|AL450380.1|	49334
gi|30407142|emb|AL450380.1|	49335
gi|30407142|emb|AL450380.1|	49336
gi|30407142|emb|AL450380.1|	49337
gi|30407142|emb|AL450380.1|	49338
gi|30407142|emb|AL450380.1|	49339
gi|30407142|emb|AL450380.1|	49340
gi|30407142|emb|AL450380.1|	49341
gi|30407142|emb|AL450380.1|	49342
gi|30407142|emb|AL450380.1|	49343
gi|30407142|emb|AL450380.1|	49344
gi|30407142|emb|AL450380.1|	49345
gi|30407142|emb|AL450380.1|	49346
gi|30407142|emb|AL450380.1|	49347
gi|30407142|emb|AL450380.1|	49348
gi|30407142|emb|AL450380.1|	49349
gi|30407142|emb|AL450380.1|	49350
gi|30407142|emb|AL450380.1|	49351
gi|30407142|emb|AL450380.1|	49352
gi|30407142|emb|AL450380.1|	49353
gi|30407142|emb|AL450380.1|	49354
gi|30407142|emb|AL450380.1|	49355
gi|30407142|emb|AL450380.1|	49356
gi|30407142|emb|AL450380.1|	49357
gi|30407142|emb|AL450380.1|	49358
gi|30407142|emb|AL450380.1|	49359
gi|30407142|emb|AL450380.1|	49360
gi|30407142|emb|AL450380.1|	49361
gi|30407142|emb|AL450380.1|	49362
gi|30407142|emb|AL450380.1|	49363
gi|30407142|emb|AL450380.1|	49364
gi|30407142|emb|AL450380.1|	49365
gi|30407142|emb|AL450380.1|	49366
gi|30407142|emb|AL450380.1|	49367
gi|30407142|emb|AL450380.1|	49368
gi|30407142|emb|AL450380.1|	49369
gi|30407142|emb|AL450380.1|	49370
gi|30407142|emb|AL450380.1|	49371
gi|30407142|emb|AL450380.1|	49372
gi|30407142|emb|AL450380.1|	49373
gi|30407142|emb|AL450380.1|	49374
gi|30407142|emb|AL450380.1|	49375
gi|30407142|emb|AL450380.1|	49376
gi|30407142|emb|AL450380.1|	49377
gi|30407142|emb|AL450380.1|	49378
gi|30407142|emb|AL450380.1|	49379
gi|30407142|emb|AL450380.1|	49380
gi|30407142|emb|AL450380.1|	49381
gi|30407142|emb|AL450380.1|	49382
gi|30407142|emb|AL450380.1|	49383
gi|30407142|emb|AL450380.1|	49384
gi|30407142|emb|AL450380.1|	49385
gi|30407142|emb|AL450380.1|	49386
gi|30407142|emb|AL450380.1|	49387
gi|30407142|emb|AL450380.1|	49388
gi|30407142|emb|AL450380.1|	49389
gi|30407142|emb|AL450380.1|	49390
gi|30407142|emb|AL450380.1|	49391
gi|30407142|emb|AL450380.1|	49392
gi|30407142|emb|AL450380.1|	49393
gi|30407142|emb|AL450380.1|	49394
gi|30407142|emb|AL450380.1|	49395
gi|30407142|emb|AL450380.1|	49396
gi|30407142|emb|AL450380.1|	49397
gi|30407142|emb|AL450380.1|	49398
gi|30407142|emb|AL450380.1|	49399
gi|30407142|emb|AL450380.1|	49400
gi|30407142|emb|AL450380.1|	49401
gi|30407142|emb|AL450380.1|	49402
gi|30407142|emb|AL450380.1|	49403
gi|30407142|emb|AL450380.1|	49404
gi|30407142|emb|AL450380.1|	49405
gi|30407142|emb|AL450380.1|	49406
gi|30407142|emb|AL450380.1|	49407
gi|30407142|emb|AL450380.1|	49408
gi|30407142|emb|AL450380.1|	49409
gi|30407142|emb|AL450380.1|	49410
gi|30407142|emb|AL450380.1|	49411
gi|30407142|emb|AL450380.1|	49412
gi|30407142|emb|AL450380.1|	49413
gi|30407142|emb|AL450380.1|	49414
gi|30407142|emb|AL450380.1|	49415
gi|30407142|emb|AL450380.1|	49416
gi|30407142|emb|AL450380.1|	49417
gi|30407142|emb|AL450380.1|	49418
gi|30407142|emb|AL450380.1|	49419
gi|30407142|emb|AL450380.1|	49420
gi|30407142|emb|AL450380.1|	49421
gi|30407142|emb|AL450380.1|	49422
gi|30407142|emb|AL450380.1|	49423
gi|30407142|emb|AL450380.1|	49424
gi|30407142|emb|AL450380.1|	49425
gi|30407142|emb|AL450380.1|	49426
gi|30407142|emb|AL450380.1|	49427
gi|30407142|emb|AL450380.1|	49428
gi|30407142|emb|AL450380.1|	49429
gi|30407142|emb|AL450380.1|	49430
gi|30407142|emb|AL450380.1|	49431
gi|30407142|emb|AL450380.1|	49432
gi|30407142|emb|AL450380.1|	49433
gi|30407142|emb|AL450380.1|	49434
gi|30407142|emb|AL450380.1|	49435
gi|30407142|emb|AL450380.1|	49436
gi|30407142|emb|AL450380.1|	49437
gi|30407142|emb|AL450380.1|	49438
gi|30407142|emb|AL450380.1|	49439
gi|30407142|emb|AL450380.1|	49440
gi|30407142|emb|AL450380.1|	49441
gi|30407142|emb|AL450380.1|	49442
gi|30407142|emb|AL450380.1|	49443
gi|30407142|emb|AL450380.1|	49444
gi|30407142|emb|AL450380.1|	49445
gi|30407142|emb|AL450380.1|	49446
gi|30407142|emb|AL450380.1|	49447
gi|30407142|emb|AL450380.1|	49448
gi|30407142|emb|AL450380.1|	49449
gi|30407142|emb|AL450380.1|	49450
gi|30407142|emb|AL450380.1|	49451
gi|30407142|emb|AL450380.1|	49452
gi|30407142|emb|AL450380.1|	49453
gi|30407142|emb|AL450380.1|	49454
gi|30407142|emb|AL450380.1|	49455
gi|30407142|emb|AL450380.1|	49456
gi|30407142|emb|AL450380.1|	49457
gi|30407142|emb|AL450380.1|	49458
gi|30407142|emb|AL450380.1|	49459
gi|30407142|emb|AL450380.1|	49460
gi|30407142|emb|AL450380.1|	49461
gi|30407142|emb|AL450380.1|	49462
gi|30407142|emb|AL450380.1|	49463
gi|30407142|emb|AL450380.1|	49464
gi|30407142|emb|AL450380.1|	49465
gi|30407142|emb|AL450380.1|	49466
gi|30407142|emb|AL450380.1|	49467
gi|30407142|emb|AL450380.1|	49468
gi|30407142|emb|AL450380.1|	49469
gi|30407142|emb|AL450380.1|	49470
gi|30407142|emb|AL450380.1|	49471
gi|30407142|emb|AL450380.1|	49472
gi|30407142|emb|AL450380.1|	49473
gi|30407142|emb|AL450380.1|	49474
gi|30407142|emb|AL450380.1|	49475
gi|30407142|emb|AL450380.1|	49476
gi|30407142|emb|AL450380.1|	49477
gi|30407142|emb|AL450380.1|	49478
gi|30407142|emb|AL450380.1|	49479
gi|30407142|emb|AL450380.1|	49480
gi|30407142|emb|AL450380.1|	49481
gi|30407142|emb|AL450380.1|	49482
gi|30407142|emb|AL450380.1|	49483
gi|30407142|emb|AL450380.1|	49484
gi|30407142|emb|AL450380.1|	49485
gi|30407142|emb|AL450380.1|	49486
gi|30407142|emb|AL450380.1|	49487
gi|30407142|emb|AL450380.1|	49488
gi|30407142|emb|AL450380.1|	49489
gi|30407142|emb|AL450380.1|	49490
gi|30407142|emb|AL450380.1|	49491
gi|30407142|emb|AL450380.1|	49492
gi|30407142|emb|AL450380.1|	49493
gi|30407142|emb|AL450380.1|	49494
gi|30407142|emb|AL450380.1|	49495
gi|30407142|emb|AL450380.1|	49496
gi|30407142|emb|AL450380.1|	49497
gi|30407142|emb|AL450380.1|	49498
gi|30407142|emb|AL450380.1|	49499
gi|30407142|emb|AL450380.1|	49500
gi|30407142|emb|AL450380.1|	49501
gi|30407142|emb|AL450380.1|	49502
gi|30407142|emb|AL450380.1|	49503
gi|30407142|emb|AL450380.1|	49504
gi|30407142|emb|AL450380.1|	49505
gi|30407142|emb|AL450380.1|	49506
gi|30407142|emb|AL450380.1|	49507
gi|30407142|emb|AL450380.1|	49508
gi|30407142|emb|AL450380.1|	49509
gi|30407142|emb|AL450380.1|	49510
gi|30407142|emb|AL450380.1|	49511
gi|30407142|emb|AL450380.1|	49512
gi|30407142|emb|AL450380.1|	49513
gi|30407142|emb|AL450380.1|	49514
gi|30407142|emb|AL450380.1|	49515
gi|30407142|emb|AL450380.1|	49516
gi|30407142|emb|AL450380.1|	49517
gi|30407142|emb|AL450380.1|	49518
gi|30407142|emb|AL450380.1|	49519
gi|30407142|emb|AL450380.1|	49520
gi|30407142|emb|AL450380.1|	49521
gi|30407142|emb|AL450380.1|	49522
gi|30407142|emb|AL450380.1|	49523
gi|30407142|emb|AL450380.1|	49524
gi|30407142|emb|AL450380.1|	49525
gi|30407142|emb|AL450380.1|	49526
gi|30407142|emb|AL450380.1|	49527
gi|30407142|emb|AL450380.1|	49528
gi|30407142|emb|AL450380.1|	49529
gi|30407142|emb|AL450380.1|	49530
gi|30407142|emb|AL450380.1|	49531
gi|30407142|emb|AL450380.1|	49532
gi|30407142|emb|AL450380.1|	49533
gi|30407142|emb|AL450380.1|	49534
gi|30407142|emb|AL450380.1|	49535
gi|30407142|emb|AL450380.1|	49536
gi|30407142|emb|AL450380.1|	49537
gi|30407142|emb|AL450380.1|	49538
gi|30407142|emb|AL450380.1|	49539
gi|30407142|emb|AL450380.1|	49540
gi|30407142|emb|AL450380.1|	49541
gi|30407142|emb|AL450380.1|	49542
gi|30407142|emb|AL450380.1|	49543
gi|30407142|emb|AL450380.1|	49544
gi|30407142|emb|AL450380.1|	49545
gi|30407142|emb|AL450380.1|	49546
gi|30407142|emb|AL450380.1|	49547
gi|30407142|emb|AL450380.1|	49548
gi|30407142|emb|AL450380.1|	49549
gi|30407142|emb|AL450380.1|	49550
gi|30407142|emb|AL450380.1|	49551
gi|30407142|emb|AL450380.1|	49552
gi|30407142|emb|AL450380.1|	49553
gi|30407142|emb|AL450380.1|	49554
gi|30407142|emb|AL450380.1|	49555
gi|30407142|emb|AL450380.1|	49556
gi|30407142|emb|AL450380.1|	49557
gi|30407142|emb|AL450380.1|	49558
gi|30407142|emb|AL450380.1|	49559
gi|30407142|emb|AL450380.1|	49560
gi|30407142|emb|AL450380.1|	49561
gi|30407142|emb|AL450380.1|	49562
gi|30407142|emb|AL450380.1|	49563
gi|30407142|emb|AL450380.1|	49564
gi|30407142|emb|AL450380.1|	49565
gi|30407142|emb|AL450380.1|	49566
gi|30407142|emb|AL450380.1|	49567
gi|30407142|emb|AL450380.1|	49568
gi|30407142|emb|AL450380.1|	49569
gi|30407142|emb|AL450380.1|	49570
gi|30407142|emb|AL450380.1|	49571
gi|30407142|emb|AL450380.1|	49572
gi|30407142|emb|AL450380.1|	49573
gi|30407142|emb|AL450380.1|	49574
gi|30407142|emb|AL450380.1|	49575
gi|30407142|emb|AL450380.1|	49576
gi|30407142|emb|AL450380.1|	49577
gi|30407142|emb|AL450380.1|	49578
gi|30407142|emb|AL450380.1|	49579
gi|30407142|emb|AL450380.1|	49580
gi|30407142|emb|AL450380.1|	49581
gi|30407142|emb|AL450380.1|	49582
gi|30407142|emb|AL450380.1|	49583
gi|30407142|emb|AL450380.1|	49584
gi|30407142|emb|AL450380.1|	49585
gi|30407142|emb|AL450380.1|	49586
gi|30407142|emb|AL450380.1|	49587
gi|30407142|emb|AL450380.1|	49588
gi|30407142|emb|AL450380.1|	49589
gi|30407142|emb|AL450380.1|	49590
gi|30407142|emb|AL450380.1|	49591
gi|30407142|emb|AL450380.1|	49592
gi|30407142|emb|AL450380.1|	49593
gi|30407142|emb|AL450380.1|	49594
gi|30407142|emb|AL450380.1|	49595
gi|30407142|emb|AL450380.1|	49596
gi|30407142|emb|AL450380.1|	49597
gi|30407142|emb|AL450380.1|	49598
gi|30407142|emb|AL450380.1|	49599
gi|30407142|emb|AL450380.1|	49600
gi|30407142|emb|AL450380.1|	49601
gi|30407142|emb|AL450380.1|	49602
gi|30407142|emb|AL450380.1|	49603
gi|30407142|emb|AL450380.1|	49604
gi|30407142|emb|AL450380.1|	49605
gi|30407142|emb|AL450380.1|	49606
gi|30407142|emb|AL450380.1|	49607
gi|30407142|emb|AL450380.1|	49608
gi|30407142|emb|AL450380.1|	49609
gi|30407142|emb|AL450380.1|	49610
gi|30407142|emb|AL450380.1|	49611
gi|30407142|emb|AL450380.1|	49612
gi|30407142|emb|AL450380.1|	49613
gi|30407142|emb|AL450380.1|	49614
gi|30407142|emb|AL450380.1|	49615
gi|30407142|emb|AL450380.1|	49616
gi|30407142|emb|AL450380.1|	49617
gi|30407142|emb|AL450380.1|	49618
gi|30407142|emb|AL450380.1|	49619
gi|30407142|emb|AL450380.1|	49620
gi|30407142|emb|AL450380.1|	49621
gi|30407142|emb|AL450380.1|	49622
gi|30407142|emb|AL450380.1|	49623
gi|30407142|emb|AL450380.1|	49624
gi|30407142|emb|AL450380.1|	49625
gi|30407142|emb|AL450380.1|	49626
gi|30407142|emb|AL450380.1|	49627
gi|30407142|emb|AL450380.1|	49628
gi|30407142|emb|AL450380.1|	49629
gi|30407142|emb|AL450380.1|	49630
gi|30407142|emb|AL450380.1|	49631
gi|30407142|emb|AL450380.1|	49632
gi|30407142|emb|AL450380.1|	49633
gi|30407142|emb|AL450380.1|	49634
gi|30407142|emb|AL450380.1|	49635
gi|30407142|emb|AL450380.1|	49636
gi|30407142|emb|AL450380.1|	49637
gi|30407142|emb|AL450380.1|	49638
gi|30407142|emb|AL450380.1|	49639
gi|30407142|emb|AL450380.1|	49640
gi|30407142|emb|AL450380.1|	49641
gi|30407142|emb|AL450380.1|	49642
gi|30407142|emb|AL450380.1|	49643
gi|30407142|emb|AL450380.1|	49644
gi|30407142|emb|AL450380.1|	49645
gi|30407142|emb|AL450380.1|	49646
gi|30407142|emb|AL450380.1|	49647
gi|30407142|emb|AL450380.1|	49648
gi|30407142|emb|AL450380.1|	49649
gi|30407142|emb|AL450380.1|	49650
gi|30407142|emb|AL450380.1|	49651
gi|30407142|emb|AL450380.1|	49652
gi|30407142|emb|AL450380.1|	49653
gi|30407142|emb|AL450380.1|	49654
gi|30407142|emb|AL450380.1|	49655
gi|30407142|emb|AL450380.1|	49656
gi|30407142|emb|AL450380.1|	49657
gi|30407142|emb|AL450380.1|	49658
gi|30407142|emb|AL450380.1|	49659
gi|30407142|emb|AL450380.1|	49660
gi|30407142|emb|AL450380.1|	49661
gi|30407142|emb|AL450380.1|	49662
gi|30407142|emb|AL450380.1|	49663
gi|30407142|emb|AL450380.1|	49664
gi|30407142|emb|AL450380.1|	49665
gi|30407142|emb|AL450380.1|	49666
gi|30407142|emb|AL450380.1|	49667
gi|30407142|emb|AL450380.1|	49668
gi|30407142|emb|AL450380.1|	49669
gi|30407142|emb|AL450380.1|	49670
gi|30407142|emb|AL450380.1|	49671
gi|30407142|emb|AL450380.1|	49672
gi|30407142|emb|AL450380.1|	49673
gi|30407142|emb|AL450380.1|	49674
gi|30407142|emb|AL450380.1|	49675
gi|30407142|emb|AL450380.1|	49676
gi|30407142|emb|AL450380.1|	49677
gi|30407142|emb|AL450380.1|	49678
gi|30407142|emb|AL450380.1|	49679
gi|30407142|emb|AL450380.1|	49680
gi|30407142|emb|AL450380.1|	49681
gi|30407142|emb|AL450380.1|	49682
gi|30407142|emb|AL450380.1|	49683
gi|30407142|emb|AL450380.1|	49684
gi|30407142|emb|AL450380.1|	49685
gi|30407142|emb|AL450380.1|	49686
gi|30407142|emb|AL450380.1|	49687
gi|30407142|emb|AL450380.1|	49688
gi|30407142|emb|AL450380.1|	49689
gi|30407142|emb|AL450380.1|	49690
gi|30407142|emb|AL450380.1|	49691
gi|30407142|emb|AL450380.1|	49692
gi|30407142|emb|AL450380.1|	49693
gi|30407142|emb|AL450380.1|	49694
gi|30407142|emb|AL450380.1|	49695
gi|30407142|emb|AL450380.1|	49696
gi|30407142|emb|AL450380.1|	49697
gi|30407142|emb|AL450380.1|	49698
gi|30407142|emb|AL450380.1|	49699
gi|30407142|emb|AL450380.1|	49700
gi|30407142|emb|AL450380.1|	49701
gi|30407142|emb|AL450380.1|	49702
gi|30407142|emb|AL450380.1|	49703
gi|30407142|emb|AL450380.1|	49704
gi|30407142|emb|AL450380.1|	49705
gi|30407142|emb|AL450380.1|	49706
gi|30407142|emb|AL450380.1|	49707
gi|30407142|emb|AL450380.1|	49708
gi|30407142|emb|AL450380.1|	49709
gi|30407142|emb|AL450380.1|	49710
gi|30407142|emb|AL450380.1|	49711
gi|30407142|emb|AL450380.1|	49712
gi|30407142|emb|AL450380.1|	49713
gi|30407142|emb|AL450380.1|	49714
gi|30407142|emb|AL450380.1|	49715
gi|30407142|emb|AL450380.1|	49716
gi|30407142|emb|AL450380.1|	49717
gi|30407142|emb|AL450380.1|	49718
gi|30407142|emb|AL450380.1|	49719
gi|30407142|emb|AL450380.1|	49720
gi|30407142|emb|AL450380.1|	49721
gi|30407142|emb|AL450380.1|	49722
gi|30407142|emb|AL450380.1|	49723
gi|30407142|emb|AL450380.1|	49724
gi|30407142|emb|AL450380.1|	49725
gi|30407142|emb|AL450380.1|	49726
gi|30407142|emb|AL450380.1|	49727
gi|30407142|emb|AL450380.1|	49728
gi|30407142|emb|AL450380.1|	49729
gi|30407142|emb|AL450380.1|	49730
gi|30407142|emb|AL450380.1|	49731
gi|30407142|emb|AL450380.1|	49732
gi|30407142|emb|AL450380.1|	49733
gi|30407142|emb|AL450380.1|	49734
gi|30407142|emb|AL450380.1|	49735
gi|30407142|emb|AL450380.1|	49736
gi|30407142|emb|AL450380.1|	49737
gi|30407142|emb|AL450380.1|	49738
gi|30407142|emb|AL450380.1|	49739
gi|30407142|emb|AL450380.1|	49740
gi|30407142|emb|AL450380.1|	49741
gi|30407142|emb|AL450380.1|	49742
gi|30407142|emb|AL450380.1|	49743
gi|30407142|emb|AL450380.1|	49744
gi|30407142|emb|AL450380.1|	49745
gi|30407142|emb|AL450380.1|	49746
gi|30407142|emb|AL450380.1|	49747
gi|30407142|emb|AL450380.1|	49748
gi|30407142|emb|AL450380.1|	49749
gi|30407142|emb|AL450380.1|	49750
gi|30407142|emb|AL450380.1|	49751
gi|30407142|emb|AL450380.1|	49752
gi|30407142|emb|AL450380.1|	49753
gi|30407142|emb|AL450380.1|	49754
gi|30407142|emb|AL450380.1|	49755
gi|30407142|emb|AL450380.1|	49756
gi|30407142|emb|AL450380.1|	49757
gi|30407142|emb|AL450380.1|	49758
gi|30407142|emb|AL450380.1|	49759
gi|30407142|emb|AL450380.1|	49760
gi|30407142|emb|AL450380.1|	49761
gi|30407142|emb|AL450380.1|	49762
gi|30407142|emb|AL450380.1|	49763
gi|30407142|emb|AL450380.1|	49764
gi|30407142|emb|AL450380.1|	49765
gi|30407142|emb|AL450380.1|	49766
gi|30407142|emb|AL450380.1|	49767
gi|30407142|emb|AL450380.1|	49768
gi|30407142|emb|AL450380.1|	49769
gi|30407142|emb|AL450380.1|	49770
gi|30407142|emb|AL450380.1|	49771
gi|30407142|emb|AL450380.1|	49772
gi|30407142|emb|AL450380.1|	49773
gi|30407142|emb|AL450380.1|	49774
gi|30407142|emb|AL450380.1|	49775
gi|30407142|emb|AL450380.1|	49776
gi|30407142|emb|AL450380.1|	49777
gi|30407142|emb|AL450380.1|	49778
gi|30407142|emb|AL450380.1|	49779
gi|30407142|emb|AL450380.1|	49780
gi|30407142|emb|AL450380.1|	49781
gi|30407142|emb|AL450380.1|	49782
gi|30407142|emb|AL450380.1|	49783
gi|30407142|emb|AL450380.1|	49784
gi|30407142|emb|AL450380.1|	49785
gi|30407142|emb|AL450380.1|	49786
gi|30407142|emb|AL450380.1|	49787
gi|30407142|emb|AL450380.1|	49788
gi|30407142|emb|AL450380.1|	49789
gi|30407142|emb|AL450380.1|	49790
gi|30407142|emb|AL450380.1|	49791
gi|30407142|emb|AL450380.1|	49792
gi|30407142|emb|AL450380.1|	49793
gi|30407142|emb|AL450380.1|	49794
gi|30407142|emb|AL450380.1|	49795
gi|30407142|emb|AL450380.1|	49796
gi|30407142|emb|AL450380.1|	49797
gi|30407142|emb|AL450380.1|	49798
gi|30407142|emb|AL450380.1|	49799
gi|30407142|emb|AL450380.1|	49800
gi|30407142|emb|AL450380.1|	49801
gi|30407142|emb|AL450380.1|	49802
gi|30407142|emb|AL450380.1|	49803
gi|30407142|emb|AL450380.1|	49804
gi|30407142|emb|AL450380.1|	49805
gi|30407142|emb|AL450380.1|	49806
gi|30407142|emb|AL450380.1|	49807
gi|30407142|emb|AL450380.1|	49808
gi|30407142|emb|AL450380.1|	49809
gi|30407142|emb|AL450380.1|	49810
gi|30407142|emb|AL450380.1|	49811
gi|30407142|emb|AL450380.1|	49812
gi|30407142|emb|AL450380.1|	49813
gi|30407142|emb|AL450380.1|	49814
gi|30407142|emb|AL450380.1|	49815
gi|30407142|emb|AL450380.1|	49816
gi|30407142|emb|AL450380.1|	49817
gi|30407142|emb|AL450380.1|	49818
gi|30407142|emb|AL450380.1|	49819
gi|30407142|emb|AL450380.1|	49820
gi|30407142|emb|AL450380.1|	49821
gi|30407142|emb|AL450380.1|	49822
gi|30407142|emb|AL450380.1|	49823
gi|30407142|emb|AL450380.1|	49824
gi|30407142|emb|AL450380.1|	49825
gi|30407142|emb|AL450380.1|	49826
gi|30407142|emb|AL450380.1|	49827
gi|30407142|emb|AL450380.1|	49828
gi|30407142|emb|AL450380.1|	49829
gi|30407142|emb|AL450380.1|	49830
gi|30407142|emb|AL450380.1|	49831
gi|30407142|emb|AL450380.1|	49832
gi|30407142|emb|AL450380.1|	49833
gi|30407142|emb|AL450380.1|	49834
gi|30407142|emb|AL450380.1|	49835
gi|30407142|emb|AL450380.1|	49836
gi|30407142|emb|AL450380.1|	49837
gi|30407142|emb|AL450380.1|	49838
gi|30407142|emb|AL450380.1|	49839
gi|30407142|emb|AL450380.1|	49840
gi|30407142|emb|AL450380.1|	49841
gi|30407142|emb|AL450380.1|	49842
gi|30407142|emb|AL450380.1|	49843
gi|30407142|emb|AL450380.1|	49844
gi|30407142|emb|AL450380.1|	49845
gi|30407142|emb|AL450380.1|	49846
gi|30407142|emb|AL450380.1|	49847
gi|30407142|emb|AL450380.1|	49848
gi|30407142|emb|AL450380.1|	49849
gi|30407142|emb|AL450380.1|	49850
gi|30407142|emb|AL450380.1|	49851
gi|30407142|emb|AL450380.1|	49852
gi|30407142|emb|AL450380.1|	49853
gi|30407142|emb|AL450380.1|	49854
gi|30407142|emb|AL450380.1|	49855
gi|30407142|emb|AL450380.1|	49856
gi|30407142|emb|AL450380.1|	49857
gi|30407142|emb|AL450380.1|	49858
gi|30407142|emb|AL450380.1|	49859
gi|30407142|emb|AL450380.1|	49860
gi|30407142|emb|AL450380.1|	49861
gi|30407142|emb|AL450380.1|	49862
gi|30407142|emb|AL450380.1|	49863
gi|30407142|emb|AL450380.1|	49864
gi|30407142|emb|AL450380.1|	49865
gi|30407142|emb|AL450380.1|	49866
gi|30407142|emb|AL450380.1|	49867
gi|30407142|emb|AL450380.1|	49868
gi|30407142|emb|AL450380.1|	49869
gi|30407142|emb|AL450380.1|	49870
gi|30407142|emb|AL450380.1|	49871
gi|30407142|emb|AL450380.1|	49872
gi|30407142|emb|AL450380.1|	49873
gi|30407142|emb|AL450380.1|	49874
gi|30407142|emb|AL450380.1|	49875
gi|30407142|emb|AL450380.1|	49876
gi|30407142|emb|AL450380.1|	49877
gi|30407142|emb|AL450380.1|	49878
gi|30407142|emb|AL450380.1|	49879
gi|30407142|emb|AL450380.1|	49880
gi|30407142|emb|AL450380.1|	49881
gi|30407142|emb|AL450380.1|	49882
gi|30407142|emb|AL450380.1|	49883
gi|30407142|emb|AL450380.1|	49884
gi|30407142|emb|AL450380.1|	49885
gi|30407142|emb|AL450380.1|	49886
gi|30407142|emb|AL450380.1|	49887
gi|30407142|emb|AL450380.1|	49888
gi|30407142|emb|AL450380.1|	49889
gi|30407142|emb|AL450380.1|	49890
gi|30407142|emb|AL450380.1|	49891
gi|30407142|emb|AL450380.1|	49892
gi|30407142|emb|AL450380.1|	49893
gi|30407142|emb|AL450380.1|	49894
gi|30407142|emb|AL450380.1|	49895
gi|30407142|emb|AL450380.1|	49896
gi|30407142|emb|AL450380.1|	49897
gi|30407142|emb|AL450380.1|	49898
gi|30407142|emb|AL450380.1|	49899
gi|30407142|emb|AL450380.1|	49900
gi|30407142|emb|AL450380.1|	49901
gi|30407142|emb|AL450380.1|	49902
gi|30407142|emb|AL450380.1|	49903
gi|30407142|emb|AL450380.1|	49904
gi|30407142|emb|AL450380.1|	49905
gi|30407142|emb|AL450380.1|	49906
gi|30407142|emb|AL450380.1|	49907
gi|30407142|emb|AL450380.1|	49908
gi|30407142|emb|AL450380.1|	49909
gi|30407142|emb|AL450380.1|	49910
gi|30407142|emb|AL450380.1|	49911
gi|30407142|emb|AL450380.1|	49912
gi|30407142|emb|AL450380.1|	49913
gi|30407142|emb|AL450380.1|	49914
gi|30407142|emb|AL450380.1|	49915
gi|30407142|emb|AL450380.1|	49916
gi|30407142|emb|AL450380.1|	49917
gi|30407142|emb|AL450380.1|	49918
gi|30407142|emb|AL450380.1|	49919
gi|30407142|emb|AL450380.1|	49920
gi|30407142|emb|AL450380.1|	49921
gi|30407142|emb|AL450380.1|	49922
gi|30407142|emb|AL450380.1|	49923
gi|30407142|emb|AL450380.1|	49924
gi|30407142|emb|AL450380.1|	49925
gi|30407142|emb|AL450380.1|	49926
gi|30407142|emb|AL450380.1|	49927
gi|30407142|emb|AL450380.1|	49928
gi|30407142|emb|AL450380.1|	49929
gi|30407142|emb|AL450380.1|	49930
gi|30407142|emb|AL450380.1|	49931
gi|30407142|emb|AL450380.1|	49932
gi|30407142|emb|AL450380.1|	49933
gi|30407142|emb|AL450380.1|	49934
gi|30407142|emb|AL450380.1|	49935
gi|30407142|emb|AL450380.1|	49936
gi|30407142|emb|AL450380.1|	49937
gi|30407142|emb|AL450380.1|	49938
gi|30407142|emb|AL450380.1|	49939
gi|30407142|emb|AL450380.1|	49940
gi|30407142|emb|AL450380.1|	49941
gi|30407142|emb|AL450380.1|	49942
gi|30407142|emb|AL450380.1|	49943
gi|30407142|emb|AL450380.1|	49944
gi|30407142|emb|AL450380.1|	49945
gi|30407142|emb|AL450380.1|	49946
gi|30407142|emb|AL450380.1|	49947
gi|30407142|emb|AL450380.1|	49948
gi|30407142|emb|AL450380.1|	49949
gi|30407142|emb|AL450380.1|	49950
gi|30407142|emb|AL450380.1|	49951
gi|30407142|emb|AL450380.1|	49952
gi|30407142|emb|AL450380.1|	49953
gi|30407142|emb|AL450380.1|	49954
gi|30407142|emb|AL450380.1|	49955
gi|30407142|emb|AL450380.1|	49956
gi|30407142|emb|AL450380.1|	49957
gi|30407142|emb|AL450380.1|	49958
gi|30407142|emb|AL450380.1|	49959
gi|30407142|emb|AL450380.1|	49960
gi|30407142|emb|AL450380.1|	49961
gi|30407142|emb|AL450380.1|	49962
gi|30407142|emb|AL450380.1|	49963
gi|30407142|emb|AL450380.1|	49964
gi|30407142|emb|AL450380.1|	49965
gi|30407142|emb|AL450380.1|	49966
gi|30407142|emb|AL450380.1|	49967
gi|30407142|emb|AL450380.1|	49968
gi|30407142|emb|AL450380.1|	49969
gi|30407142|emb|AL450380.1|	49970
gi|30407142|emb|AL450380.1|	49971
gi|30407142|emb|AL450380.1|	49972
gi|30407142|emb|AL450380.1|	49973
gi|30407142|emb|AL450380.1|	49974
gi|30407142|emb|AL450380.1|	49975
gi|30407142|emb|AL450380.1|	49976
gi|30407142|emb|AL450380.1|	49977
gi|30407142|emb|AL450380.1|	49978
gi|30407142|emb|AL450380.1|	49979
gi|30407142|emb|AL450380.1|	49980
gi|30407142|emb|AL450380.1|	49981
gi|30407142|emb|AL450380.1|	49982
gi|30407142|emb|AL450380.1|	49983
gi|30407142|emb|AL450380.1|	49984
gi|30407142|emb|AL450380.1|	49985
gi|30407142|emb|AL450380.1|	49986
gi|30407142|emb|AL450380.1|	49987
gi|30407142|emb|AL450380.1|	49988
gi|30407142|emb|AL450380.1|	49989
gi|30407142|emb|AL450380.1|	49990
gi|30407142|emb|AL450380.1|	49991
gi|30407142|emb|AL450380.1|	49992
gi|30407142|emb|AL450380.1|	49993
gi|30407142|emb|AL450380.1|	49994
gi|30407142|emb|AL450380.1|	49995
gi|30407142|emb|AL450380.1|	49996
gi|30407142|emb|AL450380.1|	49997
gi|30407142|emb|AL450380.1|	49998
gi|30407142|emb|AL450380.1|	49999
gi|30407142|emb|AL450380.1|	50000
gi|30407142|emb|AL450380.1|	50001
gi|30407142|emb|AL450380.1|	50002
gi|30407142|emb|AL450380.1|	50003
gi|30407142|emb|AL450380.1|	50004
gi|30407142|emb|AL450380.1|	50005
gi|30407142|emb|AL450380.1|	50006
gi|30407142|emb|AL450380.1|	50007
gi|30407142|emb|AL450380.1|	50008
gi|30407142|emb|AL450380.1|	50009
gi|30407142|emb|AL450380.1|	50010
gi|30407142|emb|AL450380.1|	50011
gi|30407142|emb|AL450380.1|	50012
gi|30407142|emb|AL450380.1|	50013
gi|30407142|emb|AL450380.1|	50014
gi|30407142|emb|AL450380.1|	50015
gi|30407142|emb|AL450380.1|	50016
gi|30407142|emb|AL450380.1|	50017
gi|30407142|emb|AL450380.1|	50018
gi|30407142|emb|AL450380.1|	50019
gi|30407142|emb|AL450380.1|	50020
gi|30407142|emb|AL450380.1|	50021
gi|30407142|emb|AL450380.1|	50022
gi|30407142|emb|AL450380.1|	50023
gi|30407142|emb|AL450380.1|	50024
gi|30407142|emb|AL450380.1|	50025
[truncated: 118,148 more rows]
